# Supplementary material for: Bis(azido-κN)bis­[4-(dimethyl­amino)­pyridine-κN]zinc
Source: Acta Crystallogr Sect E Struct Rep Online. 2013 Feb 23;69(Pt 3):m169. doi: 10.1107/S1600536813004686 (PMC3588442; doi:10.1107/S1600536813004686)
Supplement: Supplementary file 1 [file e-69-0m169-sup1.cif]

##############################################################################
#                                                                            #
# This CIF contains the data in a paper accepted for publication in          #
# Acta Crystallographica Section E. It conforms to the requirements of       #
# Notes for Authors for Acta Crystallographica Section E, and has been       #
# peer reviewed under the auspices of the IUCr Commission on Journals.       #
#                                                                            #
# Full details of the Crystallographic Information File format               #
# are given in the paper "The Crystallographic Information File (CIF):       #
# a New Standard Archive File for Crystallography" by S. R. Hall, F. H.      #
# Allen and I. D. Brown [Acta Cryst. (1991), A47, 655-685].                  #
#                                                                            #
# The current version of the core CIF dictionary is obtainable from          #
# ftp://ftp.iucr.org/pub/cif_core.dic.                                       #
#                                                                            #
# Software is freely available for graphical display of the structure(s)     #
# in this CIF. For information consult the CIF software page                 #
# http://www.iucr.org/resources/cif/software.                                #
#                                                                            #
# This file may be used for bona fide research purposes within the           #
# scientific community so long as proper attribution is given to the journal # 
# article from which it was obtained.                                        #
#                                                                            #
##############################################################################
data_global
_audit_creation_method     'WinGX routine-INITIALISE'
_journal_date_recd_electronic     2013-02-10
_journal_date_accepted     2013-02-18
_journal_name_full     'Acta Crystallographica, Section E'
_journal_year     2013
_journal_volume     69
_journal_issue      3
_journal_page_first     m169
_journal_page_last     m169
_journal_paper_category     QM
_journal_paper_doi     10.1107/S1600536813004686
_journal_coeditor_code     XU5676
_publ_contact_author_name     'Lamia, Bendjeddou'
_publ_contact_author_address
;
Unit\'e de recherche Chimie de l'environnement et molculaire, structurale
(CHEMS), Facult\'e des Sciences Exactes,Campus Chaabet Ersas, Universit\'e
Constantine I, 25000 Constantine, Alg\'erie
;
_publ_contact_author_email     'Lamiabendjeddou@yahoo.fr'
_publ_contact_author_fax     '00 (213) 31 61 46 44'
_publ_contact_author_phone     '00 (213) 31 61 46 44'
_publ_section_title
;
Bis(azido-\k<i>N</i>)bis[4-(dimethylamino)pyridine-\k<i>N</i>]zinc
;
loop_
    _publ_author_name
    _publ_author_address
    'Guenifa, Fatiha'
;
Unit\'e de Recherche de Chimie de l'Environnement et Mol\'eculaire Structurale
 (CHEMS),
Facult\'e des Sciences Exactes, Campus Chaabet Ersas,
Universit\'e Constantine I, 25000 Constantine, Algeria
;
    'Hadjadj, Nasreddine'
;
Unit\'e de Recherche de Chimie de l'Environnement et Mol\'eculaire Structurale
 (CHEMS),
Facult\'e des Sciences Exactes, Campus Chaabet Ersas,
Universit\'e Constantine I, 25000 Constantine, Algeria
;
    'Zeghouan, Ouahida'
;
Unit\'e de Recherche de Chimie de l'Environnement et Mol\'eculaire Structurale
 (CHEMS),
Facult\'e des Sciences Exactes, Campus Chaabet Ersas,
Universit\'e Constantine I, 25000 Constantine, Algeria
;
    'Bendjeddou, Lamia'
;
Unit\'e de Recherche de Chimie de l'Environnement et Mol\'eculaire Structurale
 (CHEMS),
Facult\'e des Sciences Exactes, Campus Chaabet Ersas,
Universit\'e Constantine I, 25000 Constantine, Algeria
;
    'Merazig, Hocine'
;
Unit\'e de Recherche de Chimie de l'Environnement et Mol\'eculaire Structurale
 (CHEMS),
Facult\'e des Sciences Exactes,
Campus Chaabet Ersas,
Universit\'e Constantine I,
25000 Constantine,
Algeria
;
_publ_section_synopsis     .
data_I
_chemical_name_systematic
;
Bis(azido-\k<i>N</i>)bis[4-(dimethylamino)pyridine-\k<i>N</i>]zinc
;
_chemical_name_common     ?
_chemical_formula_moiety     'C14 H20 N10 Zn'
_chemical_formula_sum     'C14 H20 N10 Zn'
_chemical_formula_structural     'C14 H20 N10 Zn'
_chemical_formula_iupac     '[Zn (N3)2 (C7 H10 N2)2]'
_chemical_formula_weight     393.79
_chemical_melting_point     ?
_symmetry_cell_setting     monoclinic
_symmetry_space_group_name_H-M     'P 21/c'
_symmetry_space_group_name_Hall     '-P 2ybc'
loop_
    _symmetry_equiv_pos_site_id
    _symmetry_equiv_pos_as_xyz
    1 x,y,z
    2 -x,1/2+y,1/2-z
    3 -x,-y,-z
    4 x,1/2-y,1/2+z
_cell_length_a     14.819(5)
_cell_length_b     9.610(5)
_cell_length_c     14.555(5)
_cell_angle_alpha     90
_cell_angle_beta     118.158(5)
_cell_angle_gamma     90
_cell_volume     1827.5(13)
_cell_formula_units_Z     4
_cell_measurement_reflns_used     4302
_cell_measurement_theta_min     2.65
_cell_measurement_theta_max     27.77
_cell_measurement_temperature     293(2)
_exptl_crystal_description     ' prism'
_exptl_crystal_colour     ' colourless'
_exptl_crystal_size_max     0.3
_exptl_crystal_size_mid     0.2
_exptl_crystal_size_min     0.2
_exptl_crystal_density_diffrn     1.431
_exptl_crystal_density_method     'Not Measured'
_exptl_crystal_F_000     816
_exptl_absorpt_coefficient_mu     1.364
_exptl_absorpt_correction_type     none
_diffrn_ambient_temperature     293(2)
_diffrn_radiation_type     'MoK\a'
_diffrn_radiation_wavelength     0.71073
_diffrn_radiation_source     'fine-focus sealed tube'
_diffrn_radiation_monochromator     'graphite'
_diffrn_measurement_device     'Nonius KappaCCD'
_diffrn_measurement_method     \f
_diffrn_detector_area_resol_mean     ?
_diffrn_reflns_number     15768
_diffrn_reflns_av_R_equivalents     0.0192
_diffrn_reflns_av_sigmaI/netI     0.0196
_diffrn_reflns_theta_min     2.65
_diffrn_reflns_theta_max     27.77
_diffrn_reflns_theta_full     27.77
_diffrn_measured_fraction_theta_max     0.997
_diffrn_measured_fraction_theta_full     0.997
_diffrn_reflns_limit_h_min     -18
_diffrn_reflns_limit_h_max     19
_diffrn_reflns_limit_k_min     -12
_diffrn_reflns_limit_k_max     12
_diffrn_reflns_limit_l_min     -19
_diffrn_reflns_limit_l_max     17
_refine_special_details
;
Refinement of <i>F</i>^2^ against ALL reflections. The weighted <i>R</i>-factor
<i>wR</i> and goodness of fit <i>S</i> are based on <i>F</i>^2^, conventional
<i>R</i>-factors <i>R</i> are based on <i>F</i>, with <i>F</i> set to zero for
negative <i>F</i>^2^. The threshold expression of <i>F</i>^2^ >
\s(<i>F</i>^2^) is used only for calculating <i>R</i>-factors(gt) <i>etc</i>.
and is not relevant to the choice of reflections for refinement.
<i>R</i>-factors based on <i>F</i>^2^ are statistically about twice as large
as those based on <i>F</i>, and <i>R</i>- factors based on ALL data will be
even larger.
;
_reflns_number_total     4302
_reflns_number_gt     3323
_reflns_threshold_expression     I>2sigma(I)
_refine_ls_structure_factor_coef     Fsqd
_refine_ls_matrix_type     full
_refine_ls_R_factor_all     0.0483
_refine_ls_R_factor_gt     0.033
_refine_ls_wR_factor_gt     0.0878
_refine_ls_wR_factor_ref     0.0977
_refine_ls_goodness_of_fit_ref     1.026
_refine_ls_restrained_S_all     1.026
_refine_ls_number_reflns     4302
_refine_ls_number_parameters     230
_refine_ls_number_restraints     0
_refine_ls_hydrogen_treatment     constr
_refine_ls_weighting_scheme     calc
_refine_ls_weighting_details
         'calc w=1/[\s^2^(Fo^2^)+(0.0512P)^2^+0.5630P] where P=(Fo^2^+2Fc^2^)/3'
_refine_ls_shift/su_max     0.006
_refine_ls_shift/su_mean     0
_refine_diff_density_max     0.306
_refine_diff_density_min     -0.445
_refine_ls_extinction_method     none
_refine_ls_extinction_coef     ?
_refine_ls_extinction_expression     ?
loop_
    _atom_type_symbol
    _atom_type_description
    _atom_type_scat_dispersion_real
    _atom_type_scat_dispersion_imag
    _atom_type_scat_source
    Zn Zn 0.2839 1.4301 'International Tables Vol C Tables 4.2.6.8 and 6.1.1.4'
    N N 0.0061 0.0033 'International Tables Vol C Tables 4.2.6.8 and 6.1.1.4'
    H H 0.0000 0.0000 'International Tables Vol C Tables 4.2.6.8 and 6.1.1.4'
    C C 0.0033 0.0016 'International Tables Vol C Tables 4.2.6.8 and 6.1.1.4'
_computing_data_collection     '<i>KappaCCD Reference Manual</i> (Nonius, 1998)'
_computing_cell_refinement     'DENZO and SCALEPACK (Otwinowski & Minor, 1997)'
_computing_data_reduction     'DENZO and SCALEPACK (Otwinowski & Minor, 1997)'
_computing_structure_solution     'SIR2002 (Burla <i>et al.</i>, 2003)'
_computing_structure_refinement     'SHELXL97 (Sheldrick, 2008)'
_computing_molecular_graphics     'ORTEP-3 for Windows (Farrugia, 2012)'
_computing_publication_material
;
WinGX (Farrugia, 2012), Mercury (Macrae <i>et al.</i>, 2006) and
POVRay
(Persistence of Vision Team, 2004)
;
loop_
    _atom_site_type_symbol
    _atom_site_label
    _atom_site_fract_x
    _atom_site_fract_y
    _atom_site_fract_z
    _atom_site_U_iso_or_equiv
    _atom_site_thermal_displace_type
    _atom_site_calc_flag
    _atom_site_refinement_flags
    _atom_site_occupancy
    Zn Zn 0.71191(2) -0.27848(3) 0.61121(2) 0.05230(10)
                                                      Uani . . 1.000
    N N1A 0.77350(13) -0.40503(19) 0.73790(13) 0.0500(5) Uani . . 1.000
    N N1B 0.69230(13) -0.40145(19) 0.49076(13) 0.0504(5) Uani . . 1.000
    N N2A 0.89709(15) -0.6937(2) 0.98096(15) 0.0595(6) Uani . . 1.000
    N N2B 0.64450(14) -0.6645(2) 0.24262(14) 0.0571(6) Uani . . 1.000
    N N3 0.57850(19) -0.2334(3) 0.5965(2) 0.0873(10) Uani . . 1.000
    N N4 0.52367(14) -0.1422(2) 0.59095(14) 0.0545(6) Uani . . 1.000
    N N5 0.4650(2) -0.0614(3) 0.5847(2) 0.0865(10) Uani . . 1.000
    N N6 0.81913(18) -0.1468(2) 0.62440(17) 0.0693(8) Uani . . 1.000
    N N7 0.87832(14) -0.0916(2) 0.70190(16) 0.0531(6) Uani . . 1.000
    N N8 0.93719(16) -0.0315(3) 0.77445(17) 0.0734(8) Uani . . 1.000
    C C1A 0.9886(2) -0.7725(3) 0.9999(2) 0.0752(10) Uani . . 1.000
    C C1B 0.7054(2) -0.6558(3) 0.1887(2) 0.0721(9) Uani . . 1.000
    C C2A 0.8539(2) -0.7179(3) 1.05133(19) 0.0660(9) Uani . . 1.000
    C C2B 0.5557(2) -0.7569(3) 0.1963(2) 0.0751(9) Uani . . 1.000
    C C3A 0.85764(15) -0.5982(2) 0.90434(15) 0.0475(6) Uani . . 1.000
    C C3B 0.66005(15) -0.5783(2) 0.32121(15) 0.0470(6) Uani . . 1.000
    C C4A 0.90324(17) -0.5695(3) 0.84037(18) 0.0570(7) Uani . . 1.000
    C C4B 0.73862(17) -0.4775(2) 0.36129(17) 0.0557(7) Uani . . 1.000
    C C5A 0.85983(17) -0.4761(3) 0.76167(18) 0.0583(8) Uani . . 1.000
    C C5B 0.75054(17) -0.3949(3) 0.44220(17) 0.0565(7) Uani . . 1.000
    C C6A 0.73042(16) -0.4308(2) 0.80006(16) 0.0515(7) Uani . . 1.000
    C C6B 0.61798(16) -0.4982(2) 0.45299(18) 0.0535(7) Uani . . 1.000
    C C7A 0.76869(16) -0.5216(2) 0.88114(16) 0.0511(7) Uani . . 1.000
    C C7B 0.59908(16) -0.5840(2) 0.37233(18) 0.0541(7) Uani . . 1.000
    H H1A2 0.97840 -0.81574 0.93625 0.1128 Uiso . . 1.000
    H H1A1 1.00122 -0.84274 1.05144 0.1128 Uiso . . 1.000
    H H1A3 1.04621 -0.71070 1.02438 0.1128 Uiso . . 1.000
    H H1B1 0.68314 -0.57774 0.14203 0.1081 Uiso . . 1.000
    H H4A 0.96322 -0.61489 0.85225 0.0684 Uiso . . 1.000
    H H4B 0.78234 -0.46748 0.33231 0.0668 Uiso . . 1.000
    H H1B2 0.69720 -0.73974 0.14972 0.1081 Uiso . . 1.000
    H H5A 0.89213 -0.45992 0.72125 0.0699 Uiso . . 1.000
    H H5B 0.80265 -0.32898 0.46580 0.0677 Uiso . . 1.000
    H H1B3 0.77621 -0.64426 0.23863 0.1081 Uiso . . 1.000
    H H6A 0.67072 -0.38324 0.78634 0.0618 Uiso . . 1.000
    H H6B 0.57653 -0.50671 0.48472 0.0642 Uiso . . 1.000
    H H2A1 0.86978 -0.64053 1.09819 0.0990 Uiso . . 1.000
    H H7A 0.73584 -0.53312 0.92153 0.0613 Uiso . . 1.000
    H H7B 0.54548 -0.64750 0.35014 0.0650 Uiso . . 1.000
    H H2A2 0.88255 -0.80139 1.09057 0.0990 Uiso . . 1.000
    H H2A3 0.78097 -0.72765 1.01151 0.0990 Uiso . . 1.000
    H H2B1 0.55497 -0.81535 0.24940 0.1128 Uiso . . 1.000
    H H2B2 0.55951 -0.81363 0.14396 0.1128 Uiso . . 1.000
    H H2B3 0.49417 -0.70223 0.16501 0.1128 Uiso . . 1.000
loop_
    _atom_site_aniso_label
    _atom_site_aniso_U_11
    _atom_site_aniso_U_22
    _atom_site_aniso_U_33
    _atom_site_aniso_U_12
    _atom_site_aniso_U_13
    _atom_site_aniso_U_23
    Zn 0.0535(2) 0.0544(2) 0.0550(2) 0.00030(10)
                                               0.03060(10)
                                                         0.00620(10)
    N1A 0.0505(9) 0.0562(10) 0.0507(9) 0.0035(8) 0.0299(8) 0.0048(8)
    N1B 0.0488(9) 0.0563(10) 0.0493(9) -0.0028(8) 0.0259(8) 0.0053(8)
    N2A 0.0636(11) 0.0677(12) 0.0524(10) 0.0111(9) 0.0316(9) 0.0107(9)
    N2B 0.0592(11) 0.0567(10) 0.0543(10) -0.0101(9) 0.0260(9) -0.0023(9)
    N3 0.0676(14) 0.0791(15) 0.133(2) 0.0182(12) 0.0619(16) 0.0337(15)
    N4 0.0539(10) 0.0610(11) 0.0555(10) -0.0035(9) 0.0315(9) 0.0063(9)
    N5 0.0932(17) 0.0744(15) 0.119(2) 0.0149(14) 0.0724(16) 0.0096(14)
    N6 0.0831(14) 0.0720(14) 0.0663(13) -0.0223(12) 0.0464(12) -0.0047(11)
    N7 0.0517(10) 0.0619(11) 0.0593(11) 0.0050(9) 0.0374(10) 0.0141(9)
    N8 0.0582(12) 0.1026(17) 0.0617(12) -0.0082(12) 0.0301(10) 0.0011(12)
    C1A 0.0760(17) 0.0805(17) 0.0680(16) 0.0282(14) 0.0331(14) 0.0180(13)
    C1B 0.0857(17) 0.0749(17) 0.0660(15) -0.0100(14) 0.0442(14) -0.0078(13)
    C2A 0.0845(17) 0.0680(15) 0.0526(13) 0.0008(13) 0.0382(13) 0.0065(11)
    C2B 0.0756(17) 0.0686(15) 0.0731(17) -0.0221(13) 0.0284(14) -0.0147(13)
    C3A 0.0468(10) 0.0538(11) 0.0436(10) 0.0001(9) 0.0227(9) -0.0029(9)
    C3B 0.0429(10) 0.0474(11) 0.0465(10) -0.0017(8) 0.0176(9) 0.0104(8)
    C4A 0.0506(11) 0.0679(14) 0.0637(13) 0.0142(10) 0.0362(10) 0.0113(11)
    C4B 0.0547(12) 0.0661(13) 0.0554(12) -0.0146(11) 0.0335(10) -0.0008(10)
    C5A 0.0559(12) 0.0734(14) 0.0602(13) 0.0069(11) 0.0395(11) 0.0087(11)
    C5B 0.0521(11) 0.0654(13) 0.0575(12) -0.0201(10) 0.0305(10) -0.0037(10)
    C6A 0.0484(11) 0.0582(12) 0.0559(12) 0.0064(9) 0.0313(10) 0.0020(10)
    C6B 0.0462(10) 0.0581(12) 0.0643(13) -0.0008(9) 0.0327(10) 0.0113(10)
    C7A 0.0530(11) 0.0616(13) 0.0503(11) 0.0022(10) 0.0340(10) -0.0006(9)
    C7B 0.0435(10) 0.0530(12) 0.0670(13) -0.0089(9) 0.0270(10) 0.0053(10)
_geom_special_details
;
Bond distances, angles <i>etc</i>. have been calculated using the rounded
fractional coordinates. All su's are estimated from the variances of the
(full) variance-covariance matrix. The cell e.s.d.'s are taken into account in
the estimation of distances, angles and torsion angles
;
loop_
    _geom_bond_atom_site_label_1
    _geom_bond_atom_site_label_2
    _geom_bond_site_symmetry_1
    _geom_bond_site_symmetry_2
    _geom_bond_distance
    _geom_bond_publ_flag
    Zn N1A . . 2.031(2) yes
    Zn N1B . . 2.018(2) yes
    Zn N3 . . 1.935(3) yes
    Zn N6 . . 1.969(3) yes
    N1A C5A . . 1.344(4) .
    N1A C6A . . 1.354(3) .
    N1B C5B . . 1.351(3) .
    N1B C6B . . 1.345(3) .
    N2A C1A . . 1.461(4) .
    N2A C2A . . 1.460(4) .
    N2A C3A . . 1.346(3) .
    N2B C1B . . 1.451(4) .
    N2B C2B . . 1.462(4) .
    N2B C3B . . 1.341(3) .
    N3 N4 . . 1.172(4) .
    N4 N5 . . 1.137(4) .
    N6 N7 . . 1.179(3) .
    N7 N8 . . 1.158(3) .
    C3A C4A . . 1.412(4) no
    C3A C7A . . 1.405(3) no
    C3B C4B . . 1.412(3) no
    C3B C7B . . 1.417(4) no
    C4A C5A . . 1.355(4) no
    C4B C5B . . 1.361(3) no
    C6A C7A . . 1.358(3) no
    C6B C7B . . 1.351(3) no
    C1A H1A2 . . 0.9600 no
    C1A H1A1 . . 0.9600 no
    C1A H1A3 . . 0.9600 no
    C1B H1B1 . . 0.9600 no
    C1B H1B2 . . 0.9600 no
    C1B H1B3 . . 0.9600 no
    C2A H2A1 . . 0.9600 no
    C2A H2A2 . . 0.9600 no
    C2A H2A3 . . 0.9600 no
    C2B H2B1 . . 0.9600 no
    C2B H2B2 . . 0.9600 no
    C2B H2B3 . . 0.9600 no
    C4A H4A . . 0.9300 no
    C4B H4B . . 0.9300 no
    C5A H5A . . 0.9300 no
    C5B H5B . . 0.9300 no
    C6A H6A . . 0.9300 no
    C6B H6B . . 0.9300 no
    C7A H7A . . 0.9300 no
    C7B H7B . . 0.9300 no
loop_
    _geom_contact_atom_site_label_1
    _geom_contact_atom_site_label_2
    _geom_contact_distance
    _geom_contact_site_symmetry_1
    _geom_contact_site_symmetry_2
    _geom_contact_publ_flag
    Zn H1B1 3.5000 . 4_545 no
    N1A N1B 3.210(3) . . no
    N1A N3 3.113(4) . . no
    N1A N6 3.225(3) . . no
    N1B N1A 3.210(3) . . no
    N1B N3 3.205(4) . . no
    N1B N6 3.139(3) . . no
    N3 N1A 3.113(4) . . no
    N3 N1B 3.205(4) . . no
    N3 C6A 3.339(4) . . no
    N3 C7B 3.367(4) . 3_646 no
    N4 N5 3.286(4) . 3_656 no
    N4 C7B 3.382(4) . 3_646 no
    N5 C2B 3.427(4) . 4_545 no
    N5 N4 3.286(4) . 3_656 no
    N6 N1B 3.139(3) . . no
    N6 C5B 3.348(4) . . no
    N6 N1A 3.225(3) . . no
    N7 C1B 3.434(4) . 4_545 no
    N8 C5A 3.332(4) . 2_756 no
    N3 H6A 2.8300 . . no
    N3 H7B 2.5800 . 3_646 no
    N4 H7B 2.5900 . 3_646 no
    N5 H2B1 2.8300 . 3_646 no
    N5 H7A 2.9500 . 2_656 no
    N5 H2B3 2.7400 . 4_545 no
    N6 H2A1 2.9300 . 4_544 no
    N6 H5B 2.8100 . . no
    N7 H4A 2.8200 . 2_756 no
    N7 H1B3 2.9100 . 4_545 no
    N7 H2A1 2.6600 . 4_544 no
    N7 H4B 2.9100 . 4_545 no
    N8 H5A 2.5900 . 2_756 no
    N8 H1A1 2.5600 . 3_747 no
    N8 H2A2 2.9400 . 3_747 no
    N8 H4B 2.7900 . 4_545 no
    N8 H1B3 2.7600 . 4_545 no
    N8 H2A1 2.8100 . 4_544 no
    C1B N7 3.434(4) . 4_544 no
    C2B N5 3.427(4) . 4_544 no
    C2B C6B 3.383(4) . 2_645 no
    C5A N8 3.332(4) . 2_746 no
    C6B C2B 3.383(4) . 2_655 no
    C7B N3 3.367(4) . 3_646 no
    C7B N4 3.382(4) . 3_646 no
    C1A H5B 2.9400 . 2_746 no
    C1A H4A 2.5100 . . no
    C1B H4B 2.5900 . . no
    C2A H7A 2.5800 . . no
    C2B H7B 2.5400 . . no
    C4A H1A2 2.7100 . . no
    C4A H1A3 2.8500 . . no
    C4B H1B3 2.6500 . . no
    C4B H1B1 3.0500 . . no
    C6B H2B2 2.9200 . 2_655 no
    C7A H2A1 3.0100 . . no
    C7A H2A3 2.6900 . . no
    C7B H2B3 2.9000 . . no
    C7B H2B1 2.7300 . . no
    C7B H2A3 3.0800 . 4_534 no
    H1A2 C4A 2.7100 . . no
    H1A2 H4A 2.2400 . . no
    H1A1 H2A2 2.1300 . . no
    H1A1 N8 2.5600 . 3_747 no
    H1A3 C4A 2.8500 . . no
    H1A3 H4A 2.3900 . . no
    H1A3 H5B 2.4500 . 2_746 no
    H1B1 C4B 3.0500 . . no
    H1B1 Zn 3.5000 . 4_544 no
    H4A C1A 2.5100 . . no
    H4A H1A2 2.2400 . . no
    H4A H1A3 2.3900 . . no
    H4A N7 2.8200 . 2_746 no
    H4B C1B 2.5900 . . no
    H4B H1B3 2.1500 . . no
    H4B N7 2.9100 . 4_544 no
    H4B N8 2.7900 . 4_544 no
    H1B2 H2B2 2.1200 . . no
    H5A N8 2.5900 . 2_746 no
    H5B N6 2.8100 . . no
    H5B C1A 2.9400 . 2_756 no
    H5B H1A3 2.4500 . 2_756 no
    H1B3 C4B 2.6500 . . no
    H1B3 H4B 2.1500 . . no
    H1B3 N7 2.9100 . 4_544 no
    H1B3 N8 2.7600 . 4_544 no
    H6A N3 2.8300 . . no
    H6B H6B 2.5100 . 3_646 no
    H2A1 C7A 3.0100 . . no
    H2A1 N6 2.9300 . 4_545 no
    H2A1 N7 2.6600 . 4_545 no
    H2A1 N8 2.8100 . 4_545 no
    H7A C2A 2.5800 . . no
    H7A H2A3 2.2000 . . no
    H7A N5 2.9500 . 2_646 no
    H7B C2B 2.5400 . . no
    H7B H2B1 2.2300 . . no
    H7B H2B3 2.4900 . . no
    H7B N3 2.5800 . 3_646 no
    H7B N4 2.5900 . 3_646 no
    H2A2 H1A1 2.1300 . . no
    H2A2 N8 2.9400 . 3_747 no
    H2A3 C7A 2.6900 . . no
    H2A3 H7A 2.2000 . . no
    H2A3 C7B 3.0800 . 4_535 no
    H2B1 C7B 2.7300 . . no
    H2B1 H7B 2.2300 . . no
    H2B1 N5 2.8300 . 3_646 no
    H2B2 H1B2 2.1200 . . no
    H2B2 C6B 2.9200 . 2_645 no
    H2B3 C7B 2.9000 . . no
    H2B3 H7B 2.4900 . . no
    H2B3 N5 2.7400 . 4_544 no
loop_
    _geom_angle_atom_site_label_1
    _geom_angle_atom_site_label_2
    _geom_angle_atom_site_label_3
    _geom_angle_site_symmetry_1
    _geom_angle_site_symmetry_2
    _geom_angle_site_symmetry_3
    _geom_angle
    _geom_angle_publ_flag
    N1A Zn N1B . . . 104.89(7) .
    N1A Zn N3 . . . 103.45(10) .
    N1A Zn N6 . . . 107.47(9) .
    N1B Zn N3 . . . 108.32(10) .
    N1B Zn N6 . . . 103.88(9) .
    N3 Zn N6 . . . 127.05(11) .
    Zn N1A C5A . . . 120.24(16) .
    Zn N1A C6A . . . 124.39(16) .
    C5A N1A C6A . . . 115.28(19) .
    Zn N1B C5B . . . 124.17(16) .
    Zn N1B C6B . . . 120.96(16) .
    C5B N1B C6B . . . 114.9(2) .
    C1A N2A C2A . . . 117.4(2) .
    C1A N2A C3A . . . 120.7(2) .
    C2A N2A C3A . . . 121.8(2) .
    C1B N2B C2B . . . 116.1(2) .
    C1B N2B C3B . . . 121.7(2) .
    C2B N2B C3B . . . 121.6(2) .
    Zn N3 N4 . . . 144.5(2) .
    N3 N4 N5 . . . 174.7(3) .
    Zn N6 N7 . . . 125.8(2) .
    N6 N7 N8 . . . 176.0(3) .
    N2A C3A C4A . . . 121.6(2) .
    N2A C3A C7A . . . 123.2(2) .
    C4A C3A C7A . . . 115.21(19) no
    N2B C3B C4B . . . 123.5(2) .
    N2B C3B C7B . . . 121.9(2) .
    C4B C3B C7B . . . 114.55(19) no
    C3A C4A C5A . . . 120.2(2) no
    C3B C4B C5B . . . 120.2(2) no
    N1A C5A C4A . . . 124.7(2) .
    N1B C5B C4B . . . 124.9(2) .
    N1A C6A C7A . . . 124.3(2) .
    N1B C6B C7B . . . 124.8(2) .
    C3A C7A C6A . . . 120.4(2) no
    C3B C7B C6B . . . 120.7(2) no
    N2A C1A H1A2 . . . 109.00 no
    N2A C1A H1A1 . . . 109.00 no
    N2A C1A H1A3 . . . 109.00 no
    H1A2 C1A H1A1 . . . 109.00 no
    H1A2 C1A H1A3 . . . 109.00 no
    H1A1 C1A H1A3 . . . 110.00 no
    N2B C1B H1B1 . . . 110.00 no
    N2B C1B H1B2 . . . 109.00 no
    N2B C1B H1B3 . . . 109.00 no
    H1B1 C1B H1B2 . . . 109.00 no
    H1B1 C1B H1B3 . . . 109.00 no
    H1B2 C1B H1B3 . . . 109.00 no
    N2A C2A H2A1 . . . 109.00 no
    N2A C2A H2A2 . . . 109.00 no
    N2A C2A H2A3 . . . 109.00 no
    H2A1 C2A H2A2 . . . 109.00 no
    H2A1 C2A H2A3 . . . 109.00 no
    H2A2 C2A H2A3 . . . 109.00 no
    N2B C2B H2B1 . . . 110.00 no
    N2B C2B H2B2 . . . 109.00 no
    N2B C2B H2B3 . . . 109.00 no
    H2B1 C2B H2B2 . . . 110.00 no
    H2B1 C2B H2B3 . . . 109.00 no
    H2B2 C2B H2B3 . . . 109.00 no
    C3A C4A H4A . . . 120.00 no
    C5A C4A H4A . . . 120.00 no
    C3B C4B H4B . . . 120.00 no
    C5B C4B H4B . . . 120.00 no
    N1A C5A H5A . . . 118.00 no
    C4A C5A H5A . . . 118.00 no
    N1B C5B H5B . . . 118.00 no
    C4B C5B H5B . . . 118.00 no
    N1A C6A H6A . . . 118.00 no
    C7A C6A H6A . . . 118.00 no
    N1B C6B H6B . . . 118.00 no
    C7B C6B H6B . . . 118.00 no
    C3A C7A H7A . . . 120.00 no
    C6A C7A H7A . . . 120.00 no
    C3B C7B H7B . . . 120.00 no
    C6B C7B H7B . . . 120.00 no
loop_
    _geom_torsion_atom_site_label_1
    _geom_torsion_atom_site_label_2
    _geom_torsion_atom_site_label_3
    _geom_torsion_atom_site_label_4
    _geom_torsion_site_symmetry_1
    _geom_torsion_site_symmetry_2
    _geom_torsion_site_symmetry_3
    _geom_torsion_site_symmetry_4
    _geom_torsion
    _geom_torsion_publ_flag
    N1B Zn N1A C5A . . . . 55.4(2) no
    N1B Zn N1A C6A . . . . -120.80(17) no
    N3 Zn N1A C5A . . . . 168.85(19) no
    N3 Zn N1A C6A . . . . -7.35(19) no
    N6 Zn N1A C5A . . . . -54.7(2) no
    N6 Zn N1A C6A . . . . 129.09(17) no
    N1A Zn N1B C5B . . . . -107.05(19) no
    N1A Zn N1B C6B . . . . 72.84(18) no
    N3 Zn N1B C5B . . . . 143.0(2) no
    N3 Zn N1B C6B . . . . -37.13(19) no
    N6 Zn N1B C5B . . . . 5.6(2) no
    N6 Zn N1B C6B . . . . -174.48(17) no
    N1A Zn N3 N4 . . . . 124.7(4) no
    N1B Zn N3 N4 . . . . -124.4(3) no
    N6 Zn N3 N4 . . . . 0.1(4) no
    N1A Zn N6 N7 . . . . -40.6(3) no
    N1B Zn N6 N7 . . . . -151.4(2) no
    N3 Zn N6 N7 . . . . 82.3(3) no
    Zn N1A C5A C4A . . . . -175.6(2) no
    C6A N1A C5A C4A . . . . 0.9(4) no
    Zn N1A C6A C7A . . . . 176.03(16) no
    C5A N1A C6A C7A . . . . -0.3(3) no
    Zn N1B C5B C4B . . . . 179.65(19) no
    C6B N1B C5B C4B . . . . -0.3(3) no
    Zn N1B C6B C7B . . . . 179.51(18) no
    C5B N1B C6B C7B . . . . -0.6(3) no
    C1A N2A C3A C4A . . . . -0.6(3) no
    C1A N2A C3A C7A . . . . 178.6(2) no
    C2A N2A C3A C4A . . . . 176.3(2) no
    C2A N2A C3A C7A . . . . -4.5(3) no
    C1B N2B C3B C4B . . . . -3.1(3) no
    C1B N2B C3B C7B . . . . 178.3(2) no
    C2B N2B C3B C4B . . . . -173.3(2) no
    C2B N2B C3B C7B . . . . 8.1(3) no
    N2A C3A C4A C5A . . . . 177.8(2) no
    C7A C3A C4A C5A . . . . -1.5(3) no
    N2A C3A C7A C6A . . . . -177.3(2) no
    C4A C3A C7A C6A . . . . 2.0(3) no
    N2B C3B C4B C5B . . . . -179.1(2) no
    C7B C3B C4B C5B . . . . -0.4(3) no
    N2B C3B C7B C6B . . . . 178.4(2) no
    C4B C3B C7B C6B . . . . -0.4(3) no
    C3A C4A C5A N1A . . . . 0.0(4) no
    C3B C4B C5B N1B . . . . 0.8(4) no
    N1A C6A C7A C3A . . . . -1.1(3) no
    N1B C6B C7B C3B . . . . 0.9(4) no
loop_
    _geom_hbond_atom_site_label_D
    _geom_hbond_atom_site_label_H
    _geom_hbond_atom_site_label_A
    _geom_hbond_site_symmetry_A
    _geom_hbond_distance_DH
    _geom_hbond_distance_HA
    _geom_hbond_distance_DA
    _geom_hbond_angle_DHA
    _geom_hbond_publ_flag
    C1A H1A1 N8 3_747 0.9600 2.5600 3.484(4) 163.00 yes
    C5A H5A N8 2_746 0.9300 2.5900 3.332(4) 137.00 yes
    C7B H7B N3 3_646 0.9300 2.5800 3.367(4) 143.00 yes
    C7B H7B N4 3_646 0.9300 2.5900 3.382(4) 143.00 yes
_iucr_refine_instructions_details
;
TITL lamia_fc4_0m           R =  New: P21/c
CELL  0.71073  14.8190   9.6100  14.5550   90.000  118.158   90.000
ZERR     1.00   0.0050   0.0050   0.0050    0.000    0.005    0.000
LATT   1
SYMM  - X, 1/2 + Y, 1/2 - Z
SFAC  C        2.31000 20.84392  1.02000 10.20751   1.58860   0.56870 =
         0.86500  51.65125   0.21560   0.003   0.002    11.500   0.680  12.010
SFAC  H        0.49300 10.51091  0.32291 26.12573   0.14019   3.14236 =
         0.04081  57.79977   0.00304   0.000   0.000     0.624   0.350   1.000
SFAC  N       12.21261  0.00570  3.13220  9.89331   2.01250  28.99754 =
         1.16630   0.58260 -11.52901   0.006   0.003    19.600   0.680  14.010
SFAC  ZN      14.07431  3.26550  7.03181  0.23330   5.16521  10.31631 =
         2.41000  58.70976   1.30410   0.284   1.430  5860.000   1.450  65.390
UNIT  56   80   40   4
MERG   2
OMIT     2   0   0
OMIT    -1   0   2
OMIT     1   0   0
FMAP   2
PLAN    5
ACTA
BOND   $H
L.S.   8
TEMP    20.00
WGHT    0.051200    0.563000
FVAR       0.61955
ZN    4    0.711907   -0.278478    0.611215    11.00000    0.05353    0.05439 =
         0.05502    0.00622    0.03055    0.00030
N1A   3    0.773496   -0.405032    0.737902    11.00000    0.05045    0.05617 =
         0.05068    0.00484    0.02992    0.00352
N1B   3    0.692299   -0.401451    0.490763    11.00000    0.04884    0.05634 =
         0.04933    0.00533    0.02593   -0.00281
N2A   3    0.897091   -0.693678    0.980957    11.00000    0.06364    0.06766 =
         0.05235    0.01070    0.03158    0.01105
N2B   3    0.644499   -0.664511    0.242618    11.00000    0.05916    0.05668 =
         0.05425   -0.00225    0.02600   -0.01005
N3    3    0.578502   -0.233427    0.596470    11.00000    0.06763    0.07910 =
         0.13277    0.03369    0.06187    0.01819
N4    3    0.523673   -0.142218    0.590950    11.00000    0.05385    0.06102 =
         0.05554    0.00632    0.03154   -0.00349
N5    3    0.464996   -0.061350    0.584700    11.00000    0.09323    0.07439 =
         0.11887    0.00959    0.07235    0.01491
N6    3    0.819129   -0.146793    0.624397    11.00000    0.08313    0.07197 =
         0.06632   -0.00468    0.04642   -0.02227
N7    3    0.878318   -0.091632    0.701898    11.00000    0.05174    0.06185 =
         0.05933    0.01412    0.03742    0.00502
N8    3    0.937193   -0.031464    0.774446    11.00000    0.05817    0.10260 =
         0.06165    0.00113    0.03014   -0.00819
C1A   1    0.988575   -0.772470    0.999877    11.00000    0.07599    0.08049 =
         0.06800    0.01798    0.03305    0.02823
AFIX 137
H1A2  2    0.978401   -0.815745    0.936248    11.00000   -1.50000
H1A1 2     1.001221   -0.842736    1.051441    11.00000   -1.50000
H1A3  2    1.046212   -0.710700    1.024375    11.00000   -1.50000
AFIX   0
C1B   1    0.705419   -0.655826    0.188683    11.00000    0.08565    0.07485 =
         0.06602   -0.00779    0.04421   -0.01001
AFIX 137
H1B1  2    0.683135   -0.577740    0.142031    11.00000   -1.50000
H1B2  2    0.697201   -0.739739    0.149716    11.00000   -1.50000
H1B3  2    0.776210   -0.644256    0.238633    11.00000   -1.50000
AFIX   0
C2A   1    0.853898   -0.717885    1.051332    11.00000    0.08445    0.06800 =
         0.05264    0.00654    0.03816    0.00077
AFIX 137
H2A1  2    0.869777   -0.640529    1.098185    11.00000   -1.50000
H2A2  2    0.882552   -0.801389    1.090574    11.00000   -1.50000
H2A3  2    0.780967   -0.727653    1.011508    11.00000   -1.50000
AFIX   0
C2B   1    0.555661   -0.756857    0.196269    11.00000    0.07562    0.06864 =
         0.07314   -0.01470    0.02836   -0.02212
AFIX 137
H2B1  2    0.554966   -0.815348    0.249400    11.00000   -1.50000
H2B2  2    0.559511   -0.813632    0.143961    11.00000   -1.50000
H2B3  2    0.494173   -0.702228    0.165014    11.00000   -1.50000
AFIX   0
C3A   1    0.857644   -0.598213    0.904339    11.00000    0.04683    0.05379 =
         0.04361   -0.00287    0.02267    0.00009
C3B   1    0.660048   -0.578338    0.321211    11.00000    0.04293    0.04743 =
         0.04648    0.01043    0.01755   -0.00173
C4A   1    0.903242   -0.569528    0.840366    11.00000    0.05055    0.06792 =
         0.06365    0.01125    0.03619    0.01424
AFIX  43
H4A   2    0.963221   -0.614894    0.852250    11.00000   -1.20000
AFIX   0
C4B   1    0.738619   -0.477471    0.361292    11.00000    0.05468    0.06611 =
         0.05537   -0.00075    0.03350   -0.01463
AFIX  43
H4B   2    0.782341   -0.467476    0.332310    11.00000   -1.20000
AFIX   0
C5A   1    0.859835   -0.476047    0.761674    11.00000    0.05594    0.07335 =
         0.06021    0.00867    0.03950    0.00689
AFIX  43
H5A   2    0.892130   -0.459921    0.721254    11.00000   -1.20000
AFIX   0
C5B   1    0.750537   -0.394861    0.442199    11.00000    0.05209    0.06539 =
         0.05751   -0.00365    0.03054   -0.02009
AFIX  43
H5B   2    0.802651   -0.328977    0.465804    11.00000   -1.20000
AFIX   0
C6A   1    0.730418   -0.430811    0.800063    11.00000    0.04841    0.05818 =
         0.05591    0.00202    0.03127    0.00639
AFIX  43
H6A   2    0.670716   -0.383235    0.786341    11.00000   -1.20000
AFIX   0
C6B   1    0.617981   -0.498218    0.452992    11.00000    0.04620    0.05814 =
         0.06425    0.01126    0.03269   -0.00080
AFIX  43
H6B   2    0.576533   -0.506712    0.484720    11.00000   -1.20000
AFIX   0
C7A   1    0.768688   -0.521597    0.881139    11.00000    0.05297    0.06163 =
         0.05029   -0.00061    0.03399    0.00216
AFIX  43
H7A   2    0.735838   -0.533122    0.921528    11.00000   -1.20000
AFIX   0
C7B   1    0.599078   -0.584037    0.372329    11.00000    0.04350    0.05300 =
         0.06699    0.00532    0.02695   -0.00889
AFIX  43
H7B   2    0.545485   -0.647498    0.350144    11.00000   -1.20000
HKLF 4  1.0  0.00  0.00  1.00  0.00 -1.00  0.00  1.00  0.00  0.00
REM  lamia_fc4_0m           R =  New: P21/c
REM R1 =  0.0330 for   3323 Fo > 4sig(Fo)  and  0.0483 for all   4302 data
REM    230 parameters refined using      0 restraints
END
WGHT      0.0501      0.5806
REM Highest difference peak  0.306,  deepest hole -0.445,  1-sigma level  0.050
Q1    1   0.8608 -0.2192  0.6672  11.00000  0.05    0.31
Q2    1   0.7818 -0.2754  0.6389  11.00000  0.05    0.30
Q3    1   0.7179 -0.2416  0.6553  11.00000  0.05    0.28
Q4    1   0.8045 -0.6197  1.0486  11.00000  0.05    0.25
Q5    1   0.6400 -0.2837  0.5626  11.00000  0.05    0.25
;
