# Supplementary material for: Bis(azido-κN)bis­[4-(dimethyl­amino)­pyridine-κN]zinc
Source: Acta Crystallogr Sect E Struct Rep Online. 2013 Feb 23;69(Pt 3):m169. doi: 10.1107/S1600536813004686 (PMC3588442; doi:10.1107/S1600536813004686)
Supplement: Supplementary file 2 [file e-69-0m169-Isup2.hkl]

#
# h,k,l, Fc-squared, Fo-squared, sigma(Fo-squared) and status flag
#
data_I
_shelx_title ' lamia_fc4_0m           R =  New: P21/c'
_shelx_refln_list_code          4
_shelx_F_calc_maximum      154.46
_exptl_crystal_F_000       815.68
_reflns_d_resolution_high  0.7628
 
loop_
 _symmetry_equiv_pos_as_xyz
 'x, y, z'
 '-x, y+1/2, -z+1/2'
 '-x, -y, -z'
 'x, -y-1/2, z-1/2'
 
_cell_length_a    14.8190
_cell_length_b     9.6100
_cell_length_c    14.5550
_cell_angle_alpha  90.000
_cell_angle_beta  118.158
_cell_angle_gamma  90.000
 
_shelx_F_squared_multiplier     1.000
 
loop_
 _refln_index_h
 _refln_index_k
 _refln_index_l
 _refln_F_squared_calc
 _refln_F_squared_meas
 _refln_F_squared_sigma
 _refln_observed_status
   3   0   0      917.60      845.34     31.30 o
   4   0   0     1470.05     1425.08     13.11 o
   5   0   0    12777.00    12179.28    110.32 o
   6   0   0     1297.10     1390.55     14.60 o
   7   0   0     7384.25     7025.73     71.12 o
   8   0   0       80.83      115.43      2.86 o
   9   0   0      581.29      594.30      8.47 o
  10   0   0      407.77      394.75      5.63 o
  11   0   0      114.07      118.07      4.02 o
  12   0   0      602.84      596.73     15.83 o
  13   0   0       13.45       11.65      5.12 o
  14   0   0      237.62      254.76     11.41 o
  15   0   0        4.79       10.26      6.10 o
  16   0   0       82.35       81.64      7.76 o
  17   0   0       55.70       63.62      7.91 o
   2   1   0     2214.83     2164.14     22.01 o
   3   1   0    20699.83    20194.70    204.46 o
   4   1   0     2250.96     2137.95     15.47 o
   5   1   0     3989.13     4184.68     29.97 o
   6   1   0     3654.96     3589.56     25.84 o
   7   1   0       52.57       37.02      1.06 o
   8   1   0     3359.80     3313.11     34.14 o
   9   1   0     1157.05     1068.59      8.95 o
  10   1   0      857.42      841.76      8.12 o
  11   1   0      732.46      734.84      8.86 o
  12   1   0        0.81        1.08      2.60 o
  13   1   0      316.32      337.08      8.58 o
  14   1   0        3.75        8.09      3.89 o
  15   1   0       63.18       71.52      4.99 o
  16   1   0       81.37       98.39      7.53 o
  17   1   0        0.67       -3.73      4.92 o
   0   2   0     1832.30     1844.19     47.16 o
   1   2   0     1091.77     1142.61     11.85 o
   2   2   0      117.83       92.64      4.00 o
   3   2   0     2687.38     2569.15     23.50 o
   4   2   0     1565.95     1463.60     13.80 o
   5   2   0     2186.32     2073.82     16.18 o
   6   2   0      494.70      523.98      5.04 o
   7   2   0     6503.01     6184.64     51.34 o
   8   2   0     1263.58     1309.20     11.61 o
   9   2   0      464.05      455.89      4.99 o
  10   2   0     1085.24     1056.83     10.67 o
  11   2   0      525.82      485.51      6.03 o
  12   2   0      396.44      398.79      7.27 o
  13   2   0       41.74       45.79      4.01 o
  14   2   0      299.15      326.43      8.87 o
  15   2   0       98.43      104.51      5.35 o
  16   2   0       52.53       56.11      5.08 o
   1   3   0      369.37      388.24      3.22 o
   2   3   0     7903.69     8229.60     74.65 o
   3   3   0       17.15       13.24      1.08 o
   4   3   0     1450.26     1360.31     14.40 o
   5   3   0        2.57        2.21      2.00 o
   6   3   0     1341.61     1139.37     12.66 o
   7   3   0       62.50       63.01      1.88 o
   8   3   0     1439.81     1445.11     12.74 o
   9   3   0      903.85      874.52      8.29 o
  10   3   0      428.36      417.44      5.24 o
  11   3   0      251.67      269.01      5.08 o
  12   3   0       22.32       29.76      2.91 o
  13   3   0      117.01      128.42      4.68 o
  14   3   0        1.13        5.26      3.75 o
  15   3   0      215.61      238.57      8.24 o
  16   3   0       16.06       21.34      8.65 o
   0   4   0     2022.45     1947.48     20.09 o
   1   4   0       31.36       22.03      0.93 o
   2   4   0      168.49      118.13      1.95 o
   3   4   0     1580.86     1492.93     15.80 o
   4   4   0      763.59      818.54      8.17 o
   5   4   0      360.96      342.81      4.13 o
   6   4   0      900.05      936.69     10.81 o
   7   4   0     2188.14     2248.18     24.05 o
   8   4   0      104.71       80.52      3.16 o
   9   4   0      591.20      584.00      9.30 o
  10   4   0      117.91      117.06      3.22 o
  11   4   0      150.69      150.48      4.07 o
  12   4   0      151.73      164.81      4.48 o
  13   4   0        2.74       -1.75      3.36 o
  14   4   0      189.52      201.36      8.98 o
  15   4   0       13.43       13.26      8.54 o
  16   4   0        7.45        2.90      8.80 o
   1   5   0     2169.67     2252.20     19.02 o
   2   5   0      507.31      515.43      5.09 o
   3   5   0     1324.51     1362.44     13.07 o
   4   5   0     3578.87     3661.96     37.67 o
   5   5   0       94.88       97.88      6.22 o
   6   5   0      662.08      638.87      6.99 o
   7   5   0      208.91      209.13      3.58 o
   8   5   0     1262.46     1301.03     14.96 o
   9   5   0      153.95      158.57      5.22 o
  10   5   0       92.66       89.48      4.20 o
  11   5   0       66.11       65.30      3.76 o
  12   5   0       35.46       31.11      5.51 o
  13   5   0      315.46      358.85     13.40 o
  14   5   0        0.23       -4.66      8.09 o
  15   5   0       25.15       31.70      9.14 o
   0   6   0     2639.58     2835.01     33.86 o
   1   6   0       63.58       55.67      1.67 o
   2   6   0      432.83      403.30      4.48 o
   3   6   0      179.54      163.72      2.82 o
   4   6   0      177.89      193.95      3.26 o
   5   6   0      519.67      549.49      6.83 o
   6   6   0      115.80      109.67      5.48 o
   7   6   0     1095.15     1113.91     11.43 o
   8   6   0       32.48       22.30      1.95 o
   9   6   0       21.04       14.18      2.62 o
  10   6   0       70.93       70.79      3.78 o
  11   6   0       10.00       -2.16     11.02 o
  12   6   0       15.49       25.05      5.86 o
  13   6   0        2.15        3.30      7.54 o
  14   6   0       16.47       31.24      8.39 o
  15   6   0        0.53        5.16      9.20 o
   1   7   0      698.16      717.49      7.81 o
   2   7   0      169.21      163.12      3.56 o
   3   7   0      411.18      435.87      5.77 o
   4   7   0      226.82      230.49      4.18 o
   5   7   0      117.45      111.38      3.26 o
   6   7   0       65.12       63.34      2.69 o
   7   7   0       21.20       12.29      2.40 o
   8   7   0       33.76       18.50      2.83 o
   9   7   0       39.31       41.41      5.57 o
  10   7   0        4.94       12.98      5.62 o
  11   7   0       43.41       40.20      6.25 o
  12   7   0        3.43       10.40      7.18 o
  13   7   0        0.67        3.10      6.52 o
  14   7   0       12.08       12.86      7.02 o
   0   8   0       38.71       41.17      4.79 o
   1   8   0       41.91       42.91      2.75 o
   2   8   0       22.92       23.32      2.26 o
   3   8   0        2.30       -1.91      1.91 o
   4   8   0       87.26       86.33      3.60 o
   5   8   0       59.52       57.37      3.00 o
   6   8   0        1.54       -2.51      2.51 o
   7   8   0       38.31       31.06      3.42 o
   8   8   0        0.03       -3.00      3.00 o
   9   8   0       15.00        7.61      3.02 o
  10   8   0        0.28       -6.13      6.13 o
  11   8   0        2.29        3.33      8.15 o
  12   8   0        8.33        4.01      9.45 o
  13   8   0       17.58       23.89      7.29 o
   1   9   0        4.85        4.03      2.00 o
   2   9   0        9.66        7.60      2.14 o
   3   9   0      225.55      214.44      5.36 o
   4   9   0        3.61        1.17      2.67 o
   5   9   0       37.00       30.15      3.07 o
   6   9   0        0.74       -2.43      3.31 o
   7   9   0        3.28       -1.20      3.51 o
   8   9   0        1.39       -0.52      3.50 o
   9   9   0        0.24       -0.56      5.99 o
  10   9   0        8.20       -6.42      6.42 o
  11   9   0        1.33       -2.26      6.95 o
   0  10   0       84.47       92.33      5.44 o
   1  10   0       24.36       28.12      4.04 o
   2  10   0      124.44      121.28      6.16 o
   3  10   0        9.35       -1.49      3.89 o
   4  10   0       17.41       15.84      4.04 o
   5  10   0        4.38       -3.89      3.89 o
   6  10   0       12.96       11.30      4.23 o
   7  10   0        9.38       -4.02      4.02 o
   8  10   0       27.82       17.17      4.13 o
   9  10   0        0.04        1.21      3.93 o
  10  10   0        3.06        0.58      7.43 o
   1  11   0       75.29       61.09      6.24 o
   2  11   0       64.20       53.91      4.75 o
   3  11   0        3.08       -3.52      4.20 o
   4  11   0       42.25       35.59      4.70 o
   5  11   0        1.17       -4.33      4.33 o
   6  11   0       16.27       13.02      4.64 o
   7  11   0        0.33       -2.43      4.48 o
   8  11   0        0.50       -4.40      4.52 o
   0  12   0        6.29        3.69      8.49 o
   1  12   0        4.86        1.65      7.39 o
   2  12   0        6.36       -5.88      5.88 o
   3  12   0        0.32       -2.03      6.09 o
   4  12   0       31.68       32.97      6.40 o
   5  12   0       26.17       18.51      5.11 o
 -17   1   1        3.01        2.11      4.63 o
 -16   1   1       12.46       10.92      4.43 o
 -15   1   1       44.28       42.44      4.47 o
 -14   1   1      143.09      145.21      6.75 o
 -13   1   1       44.91       45.02      4.92 o
 -12   1   1        3.18        5.54      2.49 o
 -11   1   1       37.53       36.06      1.93 o
 -10   1   1        1.58        1.69      1.41 o
  -9   1   1      384.70      425.02      4.27 o
  -8   1   1       35.76       32.61      1.23 o
  -7   1   1      461.66      526.16      4.70 o
  -6   1   1      183.39      208.33      2.30 o
  -5   1   1        0.71        0.94      0.68 o
  -4   1   1     1001.07     1089.42     11.37 o
  -3   1   1    22370.38    23031.99    191.84 o
  -2   1   1     9387.38     5870.26    118.38 o
   0   1   1        0.63       -0.86      0.86 o
   2   1   1        8.45        6.84      0.92 o
   3   1   1     2591.21     2531.36     33.15 o
   4   1   1      298.18      357.44      7.74 o
   5   1   1     1022.41     1023.47      8.81 o
   6   1   1     1318.52     1354.68     11.73 o
   7   1   1        1.90        2.19      0.68 o
   8   1   1        3.19        1.33      1.05 o
   9   1   1      140.24      143.37      3.05 o
  10   1   1      138.14      137.12      3.49 o
  11   1   1       12.80        6.77      2.67 o
  12   1   1        4.73        3.34      3.70 o
  13   1   1       10.31       16.36      3.94 o
  14   1   1       41.98       45.77      7.40 o
  15   1   1       27.92       29.76      4.85 o
  16   1   1        5.65        4.14      4.90 o
 -17   2   1        4.44        7.94      4.56 o
 -16   2   1       78.41       73.51      8.73 o
 -15   2   1        0.16        6.34      3.96 o
 -14   2   1      352.77      375.08     10.09 o
 -13   2   1       83.11       82.11      3.50 o
 -12   2   1       31.15       26.36      2.71 o
 -11   2   1       35.94       36.70      1.89 o
 -10   2   1        3.99        2.57      1.38 o
  -9   2   1      217.34      208.28      3.04 o
  -8   2   1       82.03       83.91      1.91 o
  -7   2   1       62.18       98.56      1.87 o
  -6   2   1     1947.41     2147.06     20.10 o
  -5   2   1      138.51      152.38      3.36 o
  -4   2   1     5210.69     5440.91     45.53 o
  -3   2   1     2279.35     2282.47     17.81 o
  -2   2   1     4602.64     4714.70     43.85 o
  -1   2   1      446.59      434.65      6.05 o
   0   2   1      760.45      766.98      7.20 o
   1   2   1    16961.36    17176.13    154.49 o
   2   2   1     7944.09     7924.59     71.37 o
   3   2   1    14319.71    14359.21    108.95 o
   4   2   1     1106.94     1119.73     10.54 o
   5   2   1       92.80       89.50      1.98 o
   6   2   1     1878.29     2063.58     19.19 o
   7   2   1      124.55       98.58      2.47 o
   8   2   1      138.72      119.27      3.28 o
   9   2   1        0.37       -1.08      1.49 o
  10   2   1       11.01        8.66      1.86 o
  11   2   1        4.36        2.08      2.71 o
  12   2   1        4.63        8.23      4.05 o
  13   2   1       52.78       46.54      4.26 o
  14   2   1        0.47        0.71      4.06 o
  15   2   1        1.02        2.18      4.47 o
  16   2   1       12.74       23.05      5.05 o
 -17   3   1       25.45       29.86      8.77 o
 -16   3   1       10.23        5.34      4.01 o
 -15   3   1       12.05       17.24      3.82 o
 -14   3   1       57.60       61.81      6.02 o
 -13   3   1       56.67       68.09      3.30 o
 -12   3   1       87.61       87.01      3.14 o
 -11   3   1        5.49        3.44      1.54 o
 -10   3   1      184.38      170.33      3.11 o
  -9   3   1      195.15      200.99      5.15 o
  -8   3   1      943.92      977.54     12.53 o
  -7   3   1      887.69      886.15     10.24 o
  -6   3   1        5.50        6.57      1.44 o
  -5   3   1     2857.72     2945.32     27.46 o
  -4   3   1      377.28      484.37      5.23 o
  -3   3   1     3797.32     4047.30     33.60 o
  -2   3   1      820.41      924.74      7.46 o
  -1   3   1      207.28      247.87      2.43 o
   0   3   1      178.86      241.70      2.17 o
   1   3   1      313.75      331.60      2.85 o
   2   3   1     2041.16     2064.64     19.04 o
   3   3   1      750.27      720.96      7.07 o
   4   3   1     6503.07     6554.72     66.35 o
   5   3   1      128.30      159.76      3.78 o
   6   3   1      115.37      105.37      2.38 o
   7   3   1      241.29      226.43      3.15 o
   8   3   1       35.37       39.35      1.64 o
   9   3   1      297.36      293.82      4.33 o
  10   3   1        0.03       -0.84      1.74 o
  11   3   1       23.11       19.11      2.43 o
  12   3   1       22.64       26.26      3.16 o
  13   3   1       18.92       21.53      3.87 o
  14   3   1       44.14       49.21      4.44 o
  15   3   1        9.24       12.60      4.45 o
  16   3   1        4.01       14.75      4.64 o
 -16   4   1        4.31       12.26      8.19 o
 -15   4   1        0.15       -2.93      7.66 o
 -14   4   1       13.75       15.43      7.39 o
 -13   4   1       85.27       77.16      5.61 o
 -12   4   1       49.26       45.33      3.46 o
 -11   4   1      480.13      460.44      8.41 o
 -10   4   1        3.93        0.61      2.56 o
  -9   4   1      807.41      749.59      9.57 o
  -8   4   1      394.17      341.56      5.51 o
  -7   4   1        3.77        0.90      2.06 o
  -6   4   1      852.88      758.92      8.97 o
  -5   4   1     3939.91     4301.09     35.81 o
  -4   4   1     2407.01     2543.31     21.47 o
  -3   4   1        3.94       12.03      0.99 o
  -2   4   1      656.86      594.89      5.10 o
  -1   4   1     1722.72     1710.79     12.57 o
   0   4   1     2058.84     2153.89     14.81 o
   1   4   1      169.93      140.69      2.60 o
   2   4   1       39.48       34.91      1.49 o
   3   4   1     1521.06     1388.60     13.13 o
   4   4   1      636.38      647.40      7.64 o
   5   4   1     1029.20     1056.42     11.75 o
   6   4   1      405.29      388.74      5.50 o
   7   4   1      521.77      533.90      6.23 o
   8   4   1      463.33      436.38      5.62 o
   9   4   1       16.27       16.01      1.71 o
  10   4   1      229.88      224.02      5.82 o
  11   4   1        3.24       10.58      2.69 o
  12   4   1      309.46      307.12     14.70 o
  13   4   1       88.89      100.47      4.70 o
  14   4   1       57.22       53.69      6.38 o
  15   4   1       71.00       70.28      9.35 o
 -16   5   1        0.04       -3.38      9.13 o
 -15   5   1        7.31       -0.53      8.24 o
 -14   5   1      132.51      131.75      7.11 o
 -13   5   1       20.04       20.23      6.42 o
 -12   5   1      354.00      352.52      7.84 o
 -11   5   1        0.53       -0.36      2.79 o
 -10   5   1      117.93      123.23      4.40 o
  -9   5   1      143.73      137.47      4.63 o
  -8   5   1      359.97      347.06      5.70 o
  -7   5   1      556.11      531.49      7.18 o
  -6   5   1     1317.58     1320.83     11.66 o
  -5   5   1      266.27      204.35      3.23 o
  -4   5   1        1.66        1.69      1.25 o
  -3   5   1      938.53      872.67      8.00 o
  -2   5   1        7.38        4.80      1.02 o
  -1   5   1      913.14      868.41      7.27 o
   0   5   1      798.91      729.16      5.48 o
   1   5   1      294.17      269.97      3.27 o
   2   5   1      720.73      742.09      7.56 o
   3   5   1       57.91       32.37      2.01 o
   4   5   1     1348.82     1387.58     15.13 o
   5   5   1      489.99      419.38      5.95 o
   6   5   1      613.85      580.22      6.59 o
   7   5   1      719.23      697.72      7.80 o
   8   5   1      192.82      189.11      4.18 o
   9   5   1      720.19      706.59      8.95 o
  10   5   1       27.55       26.50      3.21 o
  11   5   1      467.87      449.89      8.94 o
  12   5   1      152.44      138.28     10.84 o
  13   5   1       34.02       36.15      6.00 o
  14   5   1       43.78       40.85      9.35 o
  15   5   1        4.22        9.35      8.75 o
 -15   6   1       34.82       24.88      9.57 o
 -14   6   1       43.04       44.52      6.45 o
 -13   6   1      115.49      112.49      7.19 o
 -12   6   1       64.89       63.08      6.06 o
 -11   6   1      412.07      435.00     13.40 o
 -10   6   1      100.48       90.70      4.17 o
  -9   6   1      499.86      465.48      8.14 o
  -8   6   1       58.26       57.97      2.47 o
  -7   6   1      912.43      880.38      9.27 o
  -6   6   1      351.37      353.99      4.79 o
  -5   6   1      220.59      204.25      3.61 o
  -4   6   1      602.19      597.07      6.68 o
  -3   6   1      121.75      113.95      3.29 o
  -2   6   1      913.68      847.67      7.92 o
  -1   6   1     1500.46     1480.08     14.22 o
   0   6   1      587.58      614.31      5.99 o
   1   6   1     1907.37     1866.36     16.09 o
   2   6   1      632.87      648.57      6.38 o
   3   6   1      713.93      612.89      6.59 o
   4   6   1       66.35       72.06      2.26 o
   5   6   1     1257.17     1253.86     14.17 o
   6   6   1     1532.06     1488.17     15.58 o
   7   6   1      589.58      595.70      7.07 o
   8   6   1       49.64       42.90      5.58 o
   9   6   1       36.28       42.86      3.18 o
  10   6   1      424.40      456.14     12.14 o
  11   6   1       63.50       66.14      6.29 o
  12   6   1      102.20      124.32     11.32 o
  13   6   1       18.55       18.02      6.24 o
  14   6   1       15.00        8.56      9.40 o
 -14   7   1        9.28        8.71      6.60 o
 -13   7   1       56.01       61.86      6.99 o
 -12   7   1      174.80      169.59      8.25 o
 -11   7   1       62.25       58.73      9.91 o
 -10   7   1      917.28      996.66     33.12 o
  -9   7   1       31.99       35.56      5.31 o
  -8   7   1      575.61      586.62     16.08 o
  -7   7   1      206.74      195.81      6.69 o
  -6   7   1      839.32      788.81      8.71 o
  -5   7   1     1454.06     1418.83     14.10 o
  -4   7   1      105.51      114.34      3.25 o
  -3   7   1     2481.28     2578.14     22.02 o
  -2   7   1      326.95      367.86      5.02 o
  -1   7   1     2101.76     2135.38     20.21 o
   0   7   1      745.43      724.13      7.02 o
   1   7   1      588.92      561.04      6.52 o
   2   7   1     1494.45     1525.45     14.87 o
   3   7   1        0.47        1.16      1.57 o
   4   7   1     1963.11     1980.90     19.08 o
   5   7   1        1.49        0.03      1.98 o
   6   7   1      207.91      203.80      7.62 o
   7   7   1      248.06      250.64      9.31 o
   8   7   1        0.66       -1.83      4.94 o
   9   7   1      219.89      247.60     10.58 o
  10   7   1       20.11       18.21      5.87 o
  11   7   1      111.69      113.38      9.50 o
  12   7   1        1.17       -6.37      6.37 o
  13   7   1       26.19       20.18      6.84 o
 -13   8   1       29.64       38.11      7.39 o
 -12   8   1       12.61        6.65      6.55 o
 -11   8   1      141.97      157.34      8.26 o
 -10   8   1        4.36        7.21      5.83 o
  -9   8   1      302.69      312.68     13.03 o
  -8   8   1       29.67       33.15      4.07 o
  -7   8   1      142.59      127.22      4.90 o
  -6   8   1     1113.60     1174.70     13.95 o
  -5   8   1       72.28       74.26      3.13 o
  -4   8   1     1756.89     1820.28     20.06 o
  -3   8   1       36.98       37.76      2.19 o
  -2   8   1      630.14      612.82      7.75 o
  -1   8   1      441.84      430.05      5.72 o
   0   8   1      515.37      533.88      7.59 o
   1   8   1     1200.41     1273.69     12.86 o
   2   8   1      392.72      414.37      5.71 o
   3   8   1      914.15      908.73      9.78 o
   4   8   1       82.71       75.23      3.17 o
   5   8   1       84.39       78.79      4.27 o
   6   8   1      393.78      389.56     10.35 o
   7   8   1       10.12        6.46      3.48 o
   8   8   1      286.04      290.32     24.70 o
   9   8   1       33.07       31.35      4.85 o
  10   8   1      159.04      147.65     13.83 o
  11   8   1       15.52       11.06      6.60 o
  12   8   1        1.37       -1.30      6.86 o
 -12   9   1       43.64       56.24      7.78 o
 -11   9   1       15.69       24.64     18.07 o
 -10   9   1      122.55      131.30      8.14 o
  -9   9   1       34.94       35.60      3.75 o
  -8   9   1      105.05      105.14      4.58 o
  -7   9   1       31.25       29.50      5.08 o
  -6   9   1       22.92       18.99      2.93 o
  -5   9   1      272.99      272.49      7.55 o
  -4   9   1       18.82       26.31      2.83 o
  -3   9   1      957.08     1008.42     12.38 o
  -2   9   1       51.15       61.77      3.61 o
  -1   9   1      712.11      731.69     12.06 o
   0   9   1      677.15      723.30      9.72 o
   1   9   1       90.10       93.75      3.01 o
   2   9   1      611.91      633.19      8.43 o
   3   9   1       27.71       24.73      2.81 o
   4   9   1      624.91      655.80      9.34 o
   5   9   1      196.82      208.45      5.74 o
   6   9   1      112.62      103.25      5.06 o
   7   9   1      218.83      191.89      7.63 o
   8   9   1       13.82       14.67      3.70 o
   9   9   1      133.48      138.17      6.94 o
  10   9   1       25.10       15.44      6.89 o
  11   9   1       84.56       97.78      8.46 o
 -10  10   1        2.36        1.05      6.97 o
  -9  10   1       37.72       37.01      6.22 o
  -8  10   1       61.30       65.57      4.69 o
  -7  10   1       73.70       69.66      7.23 o
  -6  10   1       61.30       54.98      4.57 o
  -5  10   1       83.89       76.21      4.72 o
  -4  10   1      141.52      133.14      6.49 o
  -3  10   1      177.75      182.41      7.23 o
  -2  10   1      136.90      135.77      9.75 o
  -1  10   1      425.04      441.29     13.61 o
   0  10   1        7.99        7.51      3.09 o
   1  10   1      146.38      138.50      5.20 o
   2  10   1        5.31        2.79      4.54 o
   3  10   1      169.60      163.08     11.75 o
   4  10   1       68.57       62.82      4.59 o
   5  10   1      176.82      175.97      8.89 o
   6  10   1       97.11       96.72      8.87 o
   7  10   1      117.48      133.61     11.03 o
   8  10   1      110.02      120.31      5.35 o
   9  10   1        4.31        5.73      7.05 o
  -8  11   1       32.71       25.84      4.78 o
  -7  11   1       77.04       86.77      5.43 o
  -6  11   1       26.45       21.65      6.00 o
  -5  11   1       69.22       67.99      5.01 o
  -4  11   1       12.25       -0.84      4.37 o
  -3  11   1       54.99       48.83      4.79 o
  -2  11   1        0.32       -4.28      4.28 o
  -1  11   1       13.24        7.87      5.41 o
   0  11   1       14.29       19.73      5.56 o
   1  11   1      128.09      130.04     10.43 o
   2  11   1      163.70      179.14     11.36 o
   3  11   1        5.51       10.96      4.45 o
   4  11   1      135.92      138.31      5.88 o
   5  11   1       61.52       57.59      5.11 o
   6  11   1       40.87       41.40      5.94 o
   7  11   1       45.29       40.19      4.91 o
  -5  12   1       26.86       17.86      5.18 o
  -4  12   1       53.44       58.15      6.83 o
  -3  12   1        7.27        3.78      6.16 o
  -2  12   1       87.48       85.95      7.12 o
  -1  12   1        0.69       -3.46      5.98 o
   0  12   1       33.65       24.82      6.34 o
   1  12   1        2.79        6.38      6.02 o
   2  12   1       22.57       22.84      6.24 o
   3  12   1       57.28       53.04      6.73 o
   4  12   1        1.03       -4.05      5.90 o
 -17   0   2        0.73        0.71      6.31 o
 -16   0   2      315.24      330.55     13.34 o
 -15   0   2      470.83      486.14     15.16 o
 -14   0   2      116.36      120.03      8.81 o
 -13   0   2     1953.99     1931.75     41.27 o
 -12   0   2      190.35      186.42      8.43 o
 -11   0   2     1354.02     1296.15     16.64 o
 -10   0   2     3192.79     3105.31     77.44 o
  -9   0   2     1346.96     1281.91     13.78 o
  -8   0   2     4341.42     4435.61     45.12 o
  -7   0   2      205.30      192.24      2.79 o
  -6   0   2    15049.77    14522.13    120.65 o
  -5   0   2       68.91       72.25      2.31 o
  -4   0   2       18.07       31.71      2.64 o
  -3   0   2     4121.40     3654.43    529.86 o
  -2   0   2     6077.05     6355.94     92.67 o
   0   0   2       72.55       62.17      2.13 o
   1   0   2     1827.45     1810.93     21.21 o
   2   0   2       93.77      108.73      2.24 o
   3   0   2     1902.75     1998.43     20.34 o
   4   0   2     2875.57     2566.61     30.11 o
   5   0   2       56.30       73.08      2.62 o
   6   0   2     4316.14     3872.38     45.25 o
   7   0   2     4170.11     4160.65     48.68 o
   8   0   2     2051.94     1913.00     23.17 o
   9   0   2     1736.77     1775.56     22.16 o
  10   0   2        1.97        5.62      3.04 o
  11   0   2      888.45      911.54     15.24 o
  12   0   2       48.06       41.93      5.99 o
  13   0   2      173.32      161.55     11.04 o
  14   0   2        4.26        7.15      6.27 o
  15   0   2       27.29       31.89      7.37 o
  16   0   2       57.91       77.43      8.63 o
 -17   1   2      131.44      148.86      7.08 o
 -16   1   2      298.87      322.00      9.24 o
 -15   1   2       14.82       20.60      4.01 o
 -14   1   2      319.56      342.94      8.51 o
 -13   1   2       68.46       68.13      3.94 o
 -12   1   2      490.32      503.84      7.84 o
 -11   1   2      159.67      160.80      3.13 o
 -10   1   2      750.46      738.18      6.60 o
  -9   1   2     2895.62     2783.64     21.81 o
  -8   1   2      295.98      237.70      2.65 o
  -7   1   2     8219.70     8358.06     56.80 o
  -6   1   2      433.19      440.69      3.54 o
  -5   1   2     2186.92     2173.94     14.99 o
  -4   1   2     1837.45     1745.96     12.82 o
  -3   1   2        8.66       15.53      1.13 o
  -1   1   2      235.43      120.62      3.34 o
   0   1   2    23859.02    25352.88    337.05 o
   1   1   2     3345.08     3312.54     57.10 o
   2   1   2     3311.57     3355.10     25.50 o
   3   1   2     2028.12     1925.76     15.08 o
   4   1   2       71.44       40.83      1.33 o
   5   1   2     3745.15     3642.16     30.07 o
   6   1   2       13.22       13.54      1.19 o
   7   1   2      773.89      773.01      8.96 o
   8   1   2      298.71      268.19      3.63 o
   9   1   2      342.72      340.07      4.49 o
  10   1   2     1262.75     1214.68     15.81 o
  11   1   2       90.10       94.24      3.99 o
  12   1   2      342.15      353.88      9.12 o
  13   1   2        1.73        5.21      4.10 o
  14   1   2       91.74      101.78      5.68 o
  15   1   2       13.01       12.88      5.01 o
  16   1   2       29.22       32.56      5.56 o
 -17   2   2       65.93       72.41      5.14 o
 -16   2   2        4.54        8.73      4.10 o
 -15   2   2      125.50      129.55      6.03 o
 -14   2   2       17.51       20.32      5.31 o
 -13   2   2      205.15      207.19      5.37 o
 -12   2   2        6.54        8.92      1.80 o
 -11   2   2      551.12      550.85      6.30 o
 -10   2   2     1217.11     1214.93     10.95 o
  -9   2   2      334.47      315.40      3.70 o
  -8   2   2     2339.65     2179.99     17.29 o
  -7   2   2      623.85      717.77      7.61 o
  -6   2   2     5548.80     5422.15     42.10 o
  -5   2   2     9069.20     9323.77     72.49 o
  -4   2   2     1389.55     1428.00     11.42 o
  -3   2   2     1252.45     1157.41     11.67 o
  -2   2   2     4853.13     5038.42     62.63 o
  -1   2   2     8355.23     8913.20     81.01 o
   0   2   2     6813.87     6885.32     62.29 o
   2   2   2     4699.72     4665.65     35.37 o
   3   2   2     2512.64     2393.31     19.87 o
   4   2   2     1222.95     1068.29     10.10 o
   5   2   2      596.06      619.05      6.27 o
   6   2   2     4437.82     4314.81     43.63 o
   7   2   2      123.94      101.89      2.99 o
   8   2   2     2049.56     2019.14     19.18 o
   9   2   2      185.01      171.79      4.11 o
  10   2   2      267.61      288.65      5.47 o
  11   2   2      150.44      154.47      5.87 o
  12   2   2       13.81        9.19      3.27 o
  13   2   2      209.44      242.77      8.48 o
  14   2   2       38.98       52.53      5.10 o
  15   2   2      122.02      133.70      6.45 o
 -17   3   2        7.31       11.31      8.26 o
 -16   3   2        4.46       10.61      4.43 o
 -15   3   2       31.48       43.24      7.10 o
 -14   3   2      168.26      189.14      6.45 o
 -13   3   2      428.09      409.80      7.28 o
 -12   3   2      326.84      319.68      5.12 o
 -11   3   2      319.35      322.83      5.15 o
 -10   3   2      487.10      491.25      7.06 o
  -9   3   2     1602.04     1572.65     17.35 o
  -8   3   2      211.59      248.30      4.48 o
  -7   3   2     2448.44     2483.17     23.51 o
  -6   3   2     1857.15     1822.97     17.43 o
  -5   3   2      351.89      229.65      3.28 o
  -4   3   2     2136.97     2138.14     15.66 o
  -3   3   2     9608.43     9975.38     77.10 o
  -2   3   2     7685.52     7829.33     53.02 o
  -1   3   2       22.12       21.98      0.81 o
   0   3   2      115.36       84.18      1.69 o
   1   3   2     1168.36     1271.76     10.89 o
   2   3   2     9076.21     9733.69     87.34 o
   3   3   2     5427.86     5514.67     55.35 o
   4   3   2     6390.13     6405.46     64.21 o
   5   3   2     4411.42     4406.65     57.24 o
   6   3   2      109.85      146.37      3.18 o
   7   3   2     2464.15     2514.75     23.53 o
   8   3   2      447.45      419.22      5.44 o
   9   3   2     1145.06     1157.13     11.75 o
  10   3   2      298.65      288.25      5.53 o
  11   3   2      156.57      158.11      5.86 o
  12   3   2      143.49      165.79      6.10 o
  13   3   2       38.42       49.07      4.49 o
  14   3   2      156.04      177.08     10.02 o
  15   3   2       40.86       41.78      5.18 o
 -17   4   2       48.83       40.88      9.37 o
 -16   4   2        0.69       -6.58      7.96 o
 -15   4   2      177.05      210.64     13.85 o
 -14   4   2        0.68        0.94      4.98 o
 -13   4   2      185.04      223.05      6.64 o
 -12   4   2      164.76      162.37     10.17 o
 -11   4   2       25.04       30.62      3.05 o
 -10   4   2      269.49      255.38      5.98 o
  -9   4   2      729.88      691.35      8.87 o
  -8   4   2      915.87      859.41     10.31 o
  -7   4   2        4.43        6.59      1.53 o
  -6   4   2     2889.72     2987.67     28.04 o
  -5   4   2       46.11       68.09      1.59 o
  -4   4   2     2420.10     2496.13     21.10 o
  -3   4   2     1294.93     1241.16     10.84 o
  -2   4   2      790.86      818.57      6.80 o
  -1   4   2     1791.13     1787.26     14.05 o
   0   4   2      716.86      723.43      6.08 o
   1   4   2     1579.97     1576.95     14.76 o
   2   4   2     2567.36     2458.56     22.63 o
   3   4   2       15.93       33.44      6.19 o
   4   4   2      684.14      641.96      8.36 o
   5   4   2      520.61      550.03      8.28 o
   6   4   2     1590.67     1660.12     17.98 o
   7   4   2        3.25        2.42      2.05 o
   8   4   2     1909.29     1927.68     18.45 o
   9   4   2      144.39      131.73      3.33 o
  10   4   2        8.21        9.02      2.56 o
  11   4   2       86.87       85.77      4.41 o
  12   4   2        1.85        5.81      3.20 o
  13   4   2      135.74      162.84      6.71 o
  14   4   2       11.23       16.98      4.30 o
  15   4   2       18.93       20.42      9.33 o
 -16   5   2       57.79       64.30     10.09 o
 -15   5   2       39.08       35.07      8.73 o
 -14   5   2      181.07      192.82      8.82 o
 -13   5   2        5.61        0.09      4.96 o
 -12   5   2       42.07       39.31      3.42 o
 -11   5   2        2.56        6.37      2.77 o
 -10   5   2      524.52      520.68      8.77 o
  -9   5   2      487.71      490.07      8.24 o
  -8   5   2       54.31       54.04      2.40 o
  -7   5   2      706.22      715.76      8.89 o
  -6   5   2      367.19      303.02      3.75 o
  -5   5   2      949.50      833.35      7.81 o
  -4   5   2       19.70        6.53      0.94 o
  -3   5   2     1708.61     1756.18     13.98 o
  -2   5   2     1677.99     1737.56     13.83 o
  -1   5   2     1484.60     1505.17     11.27 o
   0   5   2     1913.01     1905.46     15.09 o
   1   5   2       16.04       13.82      1.65 o
   2   5   2      471.29      504.97      5.05 o
   3   5   2     1220.20     1245.30     27.76 o
   4   5   2       97.55       98.38      3.65 o
   5   5   2      735.85      760.29      9.30 o
   6   5   2      118.57      110.26      4.79 o
   7   5   2      380.82      403.30      7.58 o
   8   5   2       20.21       23.31      2.28 o
   9   5   2       30.87       27.70      3.19 o
  10   5   2       90.53       97.32      4.26 o
  11   5   2        1.09        4.13      5.34 o
  12   5   2       56.21       65.98      6.20 o
  13   5   2        1.54        0.12      5.65 o
  14   5   2        9.11       18.63      9.39 o
 -15   6   2        4.65        6.22      8.70 o
 -14   6   2        1.18        7.06      5.80 o
 -13   6   2      264.01      283.57     16.11 o
 -12   6   2        5.40        5.87      5.19 o
 -11   6   2       70.84       61.72      5.82 o
 -10   6   2        1.32        1.74      2.51 o
  -9   6   2        1.64        0.11      2.26 o
  -8   6   2      453.10      476.36      9.09 o
  -7   6   2      330.82      348.89      4.75 o
  -6   6   2      780.46      846.02      8.89 o
  -5   6   2      417.58      451.64      5.10 o
  -4   6   2      106.44      105.55      2.62 o
  -3   6   2     1289.08     1337.22     10.99 o
  -2   6   2       27.08       23.13      1.35 o
  -1   6   2      258.06      226.02      2.82 o
   0   6   2        2.28       -1.02      1.02 o
   1   6   2      137.33      116.49      3.39 o
   2   6   2      195.41      175.70      3.60 o
   3   6   2       36.98       31.23      1.91 o
   4   6   2      245.85      226.70      6.98 o
   5   6   2      140.19      148.84      3.49 o
   6   6   2        2.05       -2.24      2.24 o
   7   6   2       18.41       21.89      2.72 o
   8   6   2       28.09       29.97      4.78 o
   9   6   2      100.56       97.88      4.95 o
  10   6   2        8.65       16.66      5.47 o
  11   6   2       15.75       16.70      5.88 o
  12   6   2       12.07       11.30      6.22 o
  13   6   2       31.67       38.39      6.74 o
 -15   7   2        0.01       -9.15      9.15 o
 -14   7   2       36.11       48.74      6.97 o
 -13   7   2        4.00        9.90      8.60 o
 -12   7   2       48.96       52.63      6.48 o
 -11   7   2        3.30        1.02      5.49 o
 -10   7   2       19.05       10.76      6.63 o
  -9   7   2      224.91      230.97      9.58 o
  -8   7   2        9.77        9.00      2.59 o
  -7   7   2      388.05      385.26      5.38 o
  -6   7   2      137.70      115.57      3.25 o
  -5   7   2        1.93        3.60      1.87 o
  -4   7   2       10.42        2.79      1.19 o
  -3   7   2      232.14      216.30      4.72 o
  -2   7   2      137.78      134.20      2.90 o
  -1   7   2       14.56       11.42      1.47 o
   0   7   2      404.05      401.07      4.62 o
   1   7   2       37.04       35.28      2.11 o
   2   7   2      118.57      106.92      2.95 o
   3   7   2       15.16       12.31      2.02 o
   4   7   2       84.84       70.86      3.68 o
   5   7   2      292.83      275.25      6.87 o
   6   7   2       58.61       59.43      2.44 o
   7   7   2      110.20      111.08      3.49 o
   8   7   2        7.56        5.21      5.20 o
   9   7   2       11.93       12.04      8.65 o
  10   7   2       25.86       24.96      6.12 o
  11   7   2        0.67        1.26      6.08 o
  12   7   2       15.74       19.49      6.80 o
  13   7   2       14.03       18.91      7.21 o
 -14   8   2        5.52        5.29     11.48 o
 -13   8   2        3.82       -5.66      6.69 o
 -12   8   2        1.92        4.32      6.48 o
 -11   8   2        2.07        3.69      6.31 o
 -10   8   2        6.25        7.41      5.85 o
  -9   8   2        5.28        5.02      2.92 o
  -8   8   2       41.97       33.70      3.34 o
  -7   8   2       45.13       40.75      3.11 o
  -6   8   2      130.08      133.91      4.33 o
  -5   8   2       14.01       14.40      3.90 o
  -4   8   2        0.29       -2.79      3.25 o
  -3   8   2       13.63       11.80      2.02 o
  -2   8   2        0.09       -2.13      2.13 o
  -1   8   2      161.09      161.77      3.76 o
   0   8   2       50.32       47.13      2.19 o
   1   8   2       18.32       17.44      2.08 o
   2   8   2       92.53       93.64      2.77 o
   3   8   2      201.48      188.98      5.59 o
   4   8   2        0.73       -2.49      2.49 o
   5   8   2       34.60       27.25      2.88 o
   6   8   2       44.79       36.25      3.68 o
   7   8   2       19.59       13.50      5.62 o
   8   8   2        4.45        8.56      5.84 o
   9   8   2       35.42       36.69      6.52 o
  10   8   2        2.92       -5.50      6.43 o
  11   8   2        8.50       11.64      6.89 o
  12   8   2       14.65       19.88      7.48 o
 -12   9   2        6.86       -2.41      7.05 o
 -11   9   2        8.10       -0.40      6.63 o
 -10   9   2        0.11       -6.83      6.83 o
  -9   9   2        3.13       -2.90      3.71 o
  -8   9   2       13.86        4.42      3.56 o
  -7   9   2       75.60       58.86      4.15 o
  -6   9   2        0.02       -2.46      2.74 o
  -5   9   2       70.53       65.37      3.35 o
  -4   9   2        9.55       11.24      2.72 o
  -3   9   2        5.22       -1.20      5.21 o
  -2   9   2        5.41        4.22      2.36 o
  -1   9   2        0.28       -1.76      1.96 o
   0   9   2       40.99       31.01      3.02 o
   1   9   2        5.90        0.50      2.13 o
   2   9   2        8.01        0.83      2.54 o
   3   9   2       67.69       65.60      3.32 o
   4   9   2      187.48      190.85      6.56 o
   5   9   2        0.46       -2.42      2.92 o
   6   9   2       12.03        7.66      4.29 o
   7   9   2        0.51       -2.10      3.73 o
   8   9   2        0.01       -4.66      4.66 o
   9   9   2        6.15        2.68      5.01 o
  10   9   2        0.06       -6.54      6.90 o
 -11  10   2        0.05       -4.92     15.39 o
 -10  10   2        1.84        1.90     10.96 o
  -9  10   2        0.59       -3.83      3.83 o
  -8  10   2        3.44       -0.86      8.92 o
  -7  10   2        7.37       -4.00      4.00 o
  -6  10   2        6.86       -2.51      3.97 o
  -5  10   2       32.04       19.04      4.19 o
  -4  10   2       91.55       94.16      4.93 o
  -3  10   2       91.11       81.44      4.74 o
  -2  10   2       16.82       19.61      4.06 o
  -1  10   2        1.16       -3.75      3.75 o
   0  10   2       51.83       45.09      5.26 o
   1  10   2       15.67       11.39      3.94 o
   2  10   2        6.11       -3.95      3.95 o
   3  10   2        3.47       -3.89      3.89 o
   4  10   2       10.19        9.89      4.12 o
   5  10   2        6.06        6.01      4.13 o
   6  10   2       10.17        6.24      4.22 o
   7  10   2        3.92        0.59      4.40 o
   8  10   2        0.03        1.53      4.08 o
   9  10   2       22.25        8.82      7.34 o
  -9  11   2       15.47        5.09      7.30 o
  -8  11   2        5.87        5.61      4.52 o
  -7  11   2        9.62        7.80      4.55 o
  -6  11   2        3.47       -4.37      4.37 o
  -5  11   2        0.16       -4.31      4.31 o
  -4  11   2       26.25       16.98      4.56 o
  -3  11   2        4.59       -0.40      4.29 o
  -2  11   2       59.58       58.31     10.46 o
  -1  11   2        2.71       -4.60     11.62 o
   0  11   2        3.65       -3.49      8.29 o
   1  11   2        4.18       -2.83      5.46 o
   2  11   2       10.08        8.82      4.43 o
   3  11   2       63.08       65.33      5.50 o
   4  11   2        5.36       -1.34      4.52 o
   5  11   2       30.44       25.60      7.70 o
   6  11   2        0.49       -5.38      5.38 o
   7  11   2       14.70        8.82      4.61 o
  -5  12   2        4.72       -0.53      5.38 o
  -4  12   2        9.77        1.22      6.02 o
  -3  12   2        6.84        9.98      6.12 o
  -2  12   2        1.89       -1.17      6.11 o
  -1  12   2       43.08       34.67      6.44 o
   0  12   2       22.80       15.89      6.26 o
   1  12   2       35.76       40.75      6.68 o
   2  12   2       34.82       29.62      6.40 o
   3  12   2        1.61       -0.30      6.05 o
 -18   1   3       41.61       29.53      4.87 o
 -17   1   3        0.04       -2.66      4.30 o
 -16   1   3       93.59       87.71      5.47 o
 -15   1   3      106.85       98.92      4.83 o
 -14   1   3       22.77       26.77      3.64 o
 -13   1   3      375.09      372.69      6.92 o
 -12   1   3      127.23      121.42      3.81 o
 -11   1   3        2.19        6.03      1.73 o
 -10   1   3      137.88      116.83      2.53 o
  -9   1   3      138.21      142.41      2.43 o
  -8   1   3      460.46      484.66      4.68 o
  -7   1   3       92.47       94.46      2.45 o
  -6   1   3      834.95      889.93      6.88 o
  -5   1   3      412.74      435.85      3.45 o
  -4   1   3     3162.57     3372.03     24.44 o
  -3   1   3     1989.19     2200.12     16.05 o
  -2   1   3     1738.69     2002.61     14.55 o
  -1   1   3     1215.95     1334.52     12.30 o
   0   1   3     2680.38     2847.62     23.46 o
   1   1   3        0.83       -0.85      0.85 o
   2   1   3        6.77        6.16      0.86 o
   3   1   3       71.10       79.79      1.80 o
   4   1   3      885.61      951.45      8.44 o
   5   1   3      109.89      127.19      3.70 o
   6   1   3       59.08       67.05      2.11 o
   7   1   3      349.90      327.82      4.44 o
   8   1   3        0.96       -1.73      1.75 o
   9   1   3        2.53        0.05      1.89 o
  10   1   3       31.81       27.38      3.10 o
  11   1   3        1.08       -2.64      4.23 o
  12   1   3        2.84       -0.23      6.34 o
  13   1   3       11.36        7.14      4.56 o
  14   1   3        1.72        5.36      4.87 o
  15   1   3        1.78       12.68      5.38 o
 -18   2   3       24.41       17.07      4.58 o
 -17   2   3       14.08       12.47      4.23 o
 -16   2   3        7.33        2.26      3.80 o
 -15   2   3       71.41       61.48      4.89 o
 -14   2   3       10.01       17.79      4.86 o
 -13   2   3       38.16       36.18      2.79 o
 -12   2   3      164.49      142.15      3.96 o
 -11   2   3       23.20       17.33      1.97 o
 -10   2   3     1104.01     1069.44     10.00 o
  -9   2   3      386.87      393.81      4.53 o
  -8   2   3      840.07      911.15      7.85 o
  -7   2   3     1326.36     1299.92     10.67 o
  -6   2   3      495.21      541.37      4.88 o
  -5   2   3     2060.30     2224.40     17.54 o
  -4   2   3     2648.21     2802.58     20.39 o
  -3   2   3     5187.83     5495.55     52.89 o
  -2   2   3      236.06      243.35      2.18 o
  -1   2   3     3430.30     3809.42     27.30 o
   0   2   3     6986.49     7428.77     56.83 o
   1   2   3       67.10       71.45      1.87 o
   2   2   3      359.00      457.77      5.60 o
   3   2   3      326.35      333.73      3.90 o
   4   2   3        4.51        4.37      1.21 o
   5   2   3       31.51       44.42      1.61 o
   6   2   3       67.81       66.85      2.11 o
   7   2   3      500.91      483.59      6.45 o
   8   2   3       52.31       55.36      2.66 o
   9   2   3      166.18      138.55      8.71 o
  10   2   3       70.31       63.37      3.55 o
  11   2   3       18.28       25.73      7.33 o
  12   2   3       23.62       17.65      4.25 o
  13   2   3       45.33       57.02      6.00 o
  14   2   3       31.83       38.61      5.63 o
  15   2   3        7.46       11.15      8.60 o
 -17   3   3        8.70        7.46      7.85 o
 -16   3   3       21.20       28.20      5.46 o
 -15   3   3        0.93        5.53      3.93 o
 -14   3   3       68.52       62.56      3.18 o
 -13   3   3      203.62      209.12      6.27 o
 -12   3   3       12.17        9.77      1.92 o
 -11   3   3      350.49      340.64      6.80 o
 -10   3   3        0.24       -1.04      1.96 o
  -9   3   3       27.31       10.59      1.84 o
  -8   3   3     1790.88     1899.38     18.38 o
  -7   3   3      230.33      228.89      3.26 o
  -6   3   3     2898.87     3223.00     25.27 o
  -5   3   3     2484.77     2657.12     19.45 o
  -4   3   3     1663.23     1681.38     11.77 o
  -3   3   3      629.22      679.03      5.27 o
  -2   3   3     1455.18     1470.16     10.24 o
  -1   3   3     1160.13     1064.42      8.59 o
   0   3   3        5.82        2.12      1.17 o
   1   3   3     1814.12     1685.53     15.74 o
   2   3   3     1001.73     1024.16     11.05 o
   3   3   3      251.41      263.67      3.93 o
   4   3   3     2678.49     2526.82     70.62 o
   5   3   3       99.21      114.80      3.17 o
   6   3   3       83.78       51.29      4.17 o
   7   3   3      204.67      220.90      5.20 o
   8   3   3      275.25      281.16      5.13 o
   9   3   3        5.09        8.62      4.66 o
  10   3   3      156.42      137.63      5.10 o
  11   3   3       38.12       34.05      3.58 o
  12   3   3      120.71      118.22      5.18 o
  13   3   3      117.94      117.45      5.82 o
  14   3   3        0.25        3.82     10.05 o
 -17   4   3        0.81        8.45      8.72 o
 -16   4   3       36.58       28.69      8.51 o
 -15   4   3       56.54       45.02      8.04 o
 -14   4   3      261.89      262.16      9.57 o
 -13   4   3      248.22      245.68      6.87 o
 -12   4   3      236.16      232.62      7.14 o
 -11   4   3       51.97       44.44      3.08 o
 -10   4   3       33.71       30.49      3.74 o
  -9   4   3      151.87      146.35      3.84 o
  -8   4   3      797.10      712.90      8.00 o
  -7   4   3      942.11      903.25      9.49 o
  -6   4   3      180.31      136.32      1.93 o
  -5   4   3     1379.06     1475.07     11.10 o
  -4   4   3      294.85      322.94      3.02 o
  -3   4   3     1667.83     1625.50     12.08 o
  -2   4   3       49.96       40.10      1.65 o
  -1   4   3     1218.51     1194.94     10.81 o
   0   4   3     2816.41     2928.66     26.88 o
   1   4   3      411.44      423.93      5.39 o
   2   4   3     9785.70     9868.41     89.00 o
   3   4   3      511.33      526.10      6.50 o
   4   4   3     4293.92     4184.37     49.23 o
   5   4   3      819.82      797.85      9.22 o
   6   4   3      348.98      335.52      5.59 o
   7   4   3     1328.66     1332.34     15.15 o
   8   4   3      273.63      266.86      5.08 o
   9   4   3       80.93       70.35      4.46 o
  10   4   3        0.60        0.75      3.08 o
  11   4   3       57.58       57.67      3.86 o
  12   4   3       51.06       53.74      4.10 o
  13   4   3        0.40        1.11      4.27 o
  14   4   3       12.23       12.87      4.69 o
 -16   5   3       51.61       58.91      9.69 o
 -15   5   3       14.35       21.75      8.26 o
 -14   5   3       41.72       39.59      5.63 o
 -13   5   3      124.42      103.82      6.33 o
 -12   5   3       43.55       49.11      4.69 o
 -11   5   3      544.85      513.91      9.75 o
 -10   5   3       25.90       32.07      2.84 o
  -9   5   3      757.99      770.86     11.12 o
  -8   5   3       14.85        9.86      1.83 o
  -7   5   3      733.60      792.50      7.47 o
  -6   5   3      674.29      622.27      6.24 o
  -5   5   3      214.28      228.16      3.24 o
  -4   5   3     2977.46     2994.94     25.35 o
  -3   5   3     3805.53     4121.64     31.88 o
  -2   5   3     4087.01     4276.69     33.05 o
  -1   5   3     4548.65     4653.70     42.60 o
   0   5   3     1884.76     1918.77     18.03 o
   1   5   3      825.49      756.69      7.79 o
   2   5   3       10.80       10.73      1.45 o
   3   5   3     2600.52     2626.91     24.41 o
   4   5   3      699.12      659.23      8.37 o
   5   5   3     5034.18     4977.49     45.52 o
   6   5   3        6.84        5.86      2.26 o
   7   5   3      410.02      429.08      7.79 o
   8   5   3       67.73       64.11      5.19 o
   9   5   3       59.00       55.36      3.72 o
  10   5   3      219.69      220.32      6.94 o
  11   5   3       15.64       10.34      5.27 o
  12   5   3       47.61       38.69      6.19 o
  13   5   3        2.01        8.12      8.62 o
  14   5   3        0.33       -9.53      9.53 o
 -16   6   3        4.44       -2.69      9.38 o
 -15   6   3       32.45       32.35      6.43 o
 -14   6   3       64.07       69.75      6.62 o
 -13   6   3       27.24       18.65      5.69 o
 -12   6   3      214.95      201.38      9.81 o
 -11   6   3        5.43        6.94      4.82 o
 -10   6   3      464.08      501.79     10.19 o
  -9   6   3      318.74      297.51      6.21 o
  -8   6   3      645.09      598.67      6.38 o
  -7   6   3      287.77      287.77      4.00 o
  -6   6   3      238.91      227.87      3.59 o
  -5   6   3     2071.81     2170.04     17.29 o
  -4   6   3       16.22       14.86      1.33 o
  -3   6   3     2236.26     2240.50     17.81 o
  -2   6   3      678.19      651.54      6.49 o
  -1   6   3      972.96      990.94      8.40 o
   0   6   3     2074.20     2000.06     18.94 o
   1   6   3      373.54      377.71      4.81 o
   2   6   3     1460.39     1451.52     12.90 o
   3   6   3        3.57        4.11      1.44 o
   4   6   3     1319.19     1261.23     12.77 o
   5   6   3       86.93       72.89      2.47 o
   6   6   3       43.04       44.58      3.58 o
   7   6   3      392.97      404.56     14.59 o
   8   6   3        0.15       -1.25      2.88 o
   9   6   3      300.41      328.52     22.93 o
  10   6   3        0.87        2.76      5.47 o
  11   6   3       77.45       80.42      7.82 o
  12   6   3       43.97       45.86      6.87 o
  13   6   3        0.47        4.60      9.33 o
 -15   7   3        5.03        7.00      7.90 o
 -14   7   3       26.49       29.42      8.17 o
 -13   7   3       62.93       67.01      6.82 o
 -12   7   3       13.72       15.07      5.97 o
 -11   7   3      384.71      433.66     12.62 o
 -10   7   3      165.51      156.32      7.10 o
  -9   7   3      231.10      247.59      9.30 o
  -8   7   3       55.32       51.46      3.42 o
  -7   7   3      403.30      408.44      5.59 o
  -6   7   3     1050.78     1034.24      9.93 o
  -5   7   3        0.30       -0.14      1.93 o
  -4   7   3      431.55      374.00      4.27 o
  -3   7   3       15.60        7.74      2.14 o
  -2   7   3      819.32      796.58      7.80 o
  -1   7   3      249.98      242.69      3.24 o
   0   7   3      633.26      616.70      6.38 o
   1   7   3     1618.86     1627.57     15.81 o
   2   7   3      127.42      125.94      3.61 o
   3   7   3      508.22      531.52      5.80 o
   4   7   3      332.56      310.98      6.95 o
   5   7   3      100.81      110.51      5.23 o
   6   7   3      833.70      822.45     12.32 o
   7   7   3        2.72        0.09      2.96 o
   8   7   3      231.67      247.10     10.58 o
   9   7   3        8.98        4.34      5.77 o
  10   7   3      190.66      217.04     19.24 o
  11   7   3      104.35      103.86      7.74 o
  12   7   3       29.89       49.77     15.75 o
 -14   8   3        9.40        7.62      7.03 o
 -13   8   3       10.21       14.76      6.86 o
 -12   8   3      267.17      301.71     12.32 o
 -11   8   3        2.93        0.88      6.02 o
 -10   8   3      411.19      453.03     24.26 o
  -9   8   3      168.34      163.97     14.23 o
  -8   8   3      116.52      104.69      4.73 o
  -7   8   3      242.83      244.61      7.41 o
  -6   8   3      106.37      103.50      7.05 o
  -5   8   3      785.83      805.52     10.35 o
  -4   8   3       16.49       17.04      2.69 o
  -3   8   3      529.40      532.68      6.02 o
  -2   8   3      505.76      494.96      5.69 o
  -1   8   3       86.33       77.03      2.79 o
   0   8   3     1105.89     1096.64     10.31 o
   1   8   3      128.96      119.86      2.87 o
   2   8   3      303.41      296.81      4.97 o
   3   8   3       17.65       12.56      2.61 o
   4   8   3      111.22      114.63      4.86 o
   5   8   3      220.14      216.64      6.97 o
   6   8   3        3.07       -5.10      5.10 o
   7   8   3      359.76      392.82     12.26 o
   8   8   3       16.29       18.51      6.11 o
   9   8   3      148.09      148.04      8.19 o
  10   8   3        4.04       14.92      6.83 o
  11   8   3      105.90      129.11      8.81 o
 -13   9   3       71.56       96.93     12.32 o
 -12   9   3        1.79       -1.25     14.65 o
 -11   9   3      217.11      228.67     27.04 o
 -10   9   3       10.29       22.22      4.58 o
  -9   9   3      307.87      326.75      7.96 o
  -8   9   3      144.91      148.41      5.73 o
  -7   9   3      170.36      176.54      9.13 o
  -6   9   3      605.48      622.50      9.14 o
  -5   9   3       51.41       52.19      3.19 o
  -4   9   3      555.21      558.55      8.49 o
  -3   9   3      193.81      182.63      4.88 o
  -2   9   3      198.57      184.95      4.36 o
  -1   9   3      113.86      109.87      3.81 o
   0   9   3       82.40       82.72      3.53 o
   1   9   3      166.02      167.95      5.41 o
   2   9   3       98.17       84.02      4.41 o
   3   9   3      279.82      265.03      8.01 o
   4   9   3       61.77       56.46      4.25 o
   5   9   3      157.89      147.40      5.89 o
   6   9   3      147.94      133.43      5.89 o
   7   9   3       12.24       15.68      3.98 o
   8   9   3      162.67      174.13      7.58 o
   9   9   3        0.01       -6.66      6.66 o
  10   9   3       38.52       34.97      7.69 o
 -11  10   3       13.55       19.54      7.49 o
 -10  10   3       35.22       40.40      7.38 o
  -9  10   3       31.55       46.76      5.53 o
  -8  10   3      134.38      133.05      6.13 o
  -7  10   3       87.37       95.56      5.06 o
  -6  10   3       48.88       50.47      4.55 o
  -5  10   3      344.10      380.71      9.11 o
  -4  10   3        7.91        7.45      4.00 o
  -3  10   3      436.69      479.18      9.78 o
  -2  10   3       36.56       37.64      4.28 o
  -1  10   3      234.75      251.52      6.52 o
   0  10   3      183.93      184.83      7.13 o
   1  10   3       74.79       76.84      4.64 o
   2  10   3      305.20      299.51     12.73 o
   3  10   3        8.49        7.34      4.16 o
   4  10   3      180.84      189.55      9.01 o
   5  10   3       48.26       47.69      4.70 o
   6  10   3        9.49        5.69      4.28 o
   7  10   3       40.67       38.48      4.75 o
   8  10   3        0.03       -4.18      4.18 o
  -9  11   3       60.63       76.07      5.18 o
  -8  11   3       28.97       29.41      4.85 o
  -7  11   3       22.27       25.19      4.88 o
  -6  11   3       17.71       19.83      4.71 o
  -5  11   3        0.52       -3.67      4.38 o
  -4  11   3      104.34      103.04      5.49 o
  -3  11   3       55.71       61.25      4.95 o
  -2  11   3      196.89      232.16     10.62 o
  -1  11   3       59.55       64.60      6.36 o
   0  11   3       31.35       35.90      5.82 o
   1  11   3       83.84       77.36     13.47 o
   2  11   3        0.01        5.57      4.48 o
   3  11   3      120.03      125.38      5.92 o
   4  11   3       24.53       24.30      5.77 o
   5  11   3      115.91      114.15      5.88 o
   6  11   3        1.83        0.91      4.66 o
  -5  12   3       19.36       14.52      6.18 o
  -4  12   3        7.47       -6.06      6.06 o
  -3  12   3       16.51       12.99      6.40 o
  -2  12   3       65.10       62.32      9.18 o
  -1  12   3        4.45        4.98      6.09 o
   0  12   3       53.53       53.32      6.82 o
   1  12   3       19.48       16.90      6.40 o
   2  12   3       84.73       78.44      7.17 o
   3  12   3        3.62        1.19      9.87 o
 -18   0   4        3.58       -2.42      6.29 o
 -17   0   4       12.68       17.71      6.32 o
 -16   0   4      406.91      408.37     14.14 o
 -15   0   4      240.87      213.68     10.61 o
 -14   0   4        5.36        1.04      4.62 o
 -13   0   4       87.57       73.64      5.52 o
 -12   0   4      132.65      113.03      7.44 o
 -11   0   4      307.37      305.27      9.37 o
 -10   0   4      235.68      228.34      4.52 o
  -9   0   4     7425.50     7484.18     76.62 o
  -8   0   4       12.97       14.45      1.52 o
  -7   0   4    10186.42    10792.52    110.47 o
  -6   0   4     1560.04     1580.92     19.47 o
  -5   0   4     2440.56     2491.80     25.81 o
  -4   0   4    15077.00    15786.85    182.69 o
  -3   0   4      781.21      792.97      8.71 o
  -2   0   4     6421.71     6695.53     61.43 o
  -1   0   4     6295.29     6816.19     68.62 o
   0   0   4     4381.95     4393.18     62.65 o
   1   0   4     6584.73     6799.49     78.62 o
   2   0   4     3308.80     3423.92     40.08 o
   3   0   4      318.29      303.06      7.20 o
   4   0   4      375.13      398.88      7.07 o
   5   0   4     1763.89     1603.17     24.04 o
   6   0   4        9.92       15.55      2.90 o
   7   0   4     1021.38      930.35     15.22 o
   8   0   4      494.76      468.10      9.47 o
   9   0   4      505.14      531.98     14.66 o
  10   0   4      678.14      724.99     13.31 o
  11   0   4       83.40       92.48      7.58 o
  12   0   4      126.51      121.29      8.45 o
  13   0   4        5.07       14.66      7.02 o
  14   0   4       88.58       92.06      9.04 o
 -18   1   4       46.74       43.26      4.94 o
 -17   1   4       63.50       63.73      4.94 o
 -16   1   4       51.57       51.49      5.59 o
 -15   1   4      547.70      561.15     11.24 o
 -14   1   4       87.37       76.34      4.14 o
 -13   1   4      458.26      469.40      7.55 o
 -12   1   4     1840.81     1741.89     18.79 o
 -11   1   4      301.01      304.47      3.95 o
 -10   1   4     3157.92     3128.34     24.86 o
  -9   1   4       37.27       32.95      1.22 o
  -8   1   4     6317.74     6406.53     46.33 o
  -7   1   4      402.09      473.47      4.13 o
  -6   1   4     2715.35     2599.66     19.07 o
  -5   1   4     3689.33     3819.13     29.69 o
  -4   1   4        9.64        8.00      0.82 o
  -3   1   4     3358.20     3464.20     29.32 o
  -2   1   4     2663.16     2960.28     20.18 o
  -1   1   4    23451.88    25042.13    178.50 o
   0   1   4     3405.61     3500.28     25.00 o
   1   1   4      710.03      781.70      9.28 o
   2   1   4     1195.25     1079.54     10.35 o
   3   1   4      283.75      267.07      4.96 o
   4   1   4     4047.30     3835.24     34.82 o
   5   1   4       42.54       37.91      1.76 o
   6   1   4     2207.63     2233.04     20.86 o
   7   1   4      746.34      752.92      9.10 o
   8   1   4      207.22      215.45      4.76 o
   9   1   4      443.92      434.51      6.92 o
  10   1   4      140.35      156.13      6.14 o
  11   1   4      412.75      421.99     22.59 o
  12   1   4       18.38       17.27      4.72 o
  13   1   4       70.40       78.55      5.81 o
  14   1   4       25.99       39.10      5.69 o
 -18   2   4       26.76       31.60      5.42 o
 -17   2   4       90.68       91.64      5.02 o
 -16   2   4      107.63      103.62      4.90 o
 -15   2   4        7.22       11.67      3.52 o
 -14   2   4      922.90      935.88     15.63 o
 -13   2   4       68.38       70.47      3.12 o
 -12   2   4     2059.72     2029.66     21.71 o
 -11   2   4      585.07      573.22      6.25 o
 -10   2   4      559.91      509.99      5.20 o
  -9   2   4     3163.90     3135.75     24.84 o
  -8   2   4      315.37      309.91      3.53 o
  -7   2   4     4303.97     4391.71     34.27 o
  -6   2   4      847.42      853.71      7.26 o
  -5   2   4     6597.66     6772.13     48.79 o
  -4   2   4       40.93       58.47      1.28 o
  -3   2   4      932.20     1018.82      7.27 o
  -2   2   4     6744.79     7046.68     47.73 o
  -1   2   4        4.10        4.23      0.99 o
   0   2   4     2988.11     3035.08     25.30 o
   1   2   4     2139.21     2127.01     21.89 o
   2   2   4     1652.63     1631.64     15.26 o
   3   2   4     1619.51     1630.19     15.31 o
   4   2   4      675.16      690.39      7.20 o
   5   2   4     1674.09     1594.25     15.15 o
   6   2   4       58.94       54.66      2.98 o
   7   2   4     1478.39     1392.73     13.62 o
   8   2   4     1120.67     1020.25     10.50 o
   9   2   4      735.22      758.33     11.31 o
  10   2   4      230.30      219.01      6.47 o
  11   2   4       36.68       37.61      3.81 o
  12   2   4      103.60      112.92      5.89 o
  13   2   4       18.92       20.84      5.10 o
  14   2   4       38.28       55.56      8.40 o
 -18   3   4       38.37       54.59      8.99 o
 -17   3   4      154.32      159.27     10.73 o
 -16   3   4       47.74       50.71      5.75 o
 -15   3   4      576.93      611.62     11.44 o
 -14   3   4       57.44       57.06      3.52 o
 -13   3   4      161.56      175.10      4.30 o
 -12   3   4       18.45       21.89      2.53 o
 -11   3   4      726.90      698.86      7.87 o
 -10   3   4      298.57      289.30      4.78 o
  -9   3   4     1905.51     1899.67     15.47 o
  -8   3   4     2523.49     2538.76     20.25 o
  -7   3   4      414.39      411.61      3.79 o
  -6   3   4     2075.80     2143.77     15.89 o
  -5   3   4     2340.59     2312.22     16.38 o
  -4   3   4     4181.40     4428.98     31.90 o
  -3   3   4     2008.14     1996.33     15.72 o
  -2   3   4       24.73       27.96      2.34 o
  -1   3   4    19686.62    21464.24    164.69 o
   0   3   4     1681.47     1672.05     15.71 o
   1   3   4    11675.69    12403.03    131.71 o
   2   3   4     1221.93     1159.41     12.54 o
   3   3   4       10.63        4.92      1.62 o
   4   3   4     1205.71     1127.92     11.06 o
   5   3   4       33.29       33.81      1.82 o
   6   3   4     2583.20     2573.31     26.86 o
   7   3   4        1.24       -0.30      1.16 o
   8   3   4      386.98      383.67      5.92 o
   9   3   4        7.42        1.80      4.06 o
  10   3   4       25.44       19.06      3.42 o
  11   3   4      206.24      208.72      6.87 o
  12   3   4       11.14        8.00      4.55 o
  13   3   4      100.90      120.57      6.36 o
  14   3   4        5.67        9.62      5.26 o
 -17   4   4      101.09      115.76     10.31 o
 -16   4   4       81.18       87.47      9.26 o
 -15   4   4       71.80       92.97      8.94 o
 -14   4   4      165.26      175.90      8.83 o
 -13   4   4      159.23      159.75      6.04 o
 -12   4   4      300.46      302.11      6.93 o
 -11   4   4       14.70       18.72      3.13 o
 -10   4   4      524.67      528.65      7.62 o
  -9   4   4      319.60      307.32      5.04 o
  -8   4   4      214.96      195.33      2.91 o
  -7   4   4      385.31      346.76      3.45 o
  -6   4   4     3058.13     3359.42     24.60 o
  -5   4   4     2223.10     2288.32     16.84 o
  -4   4   4     5155.63     5472.63     42.20 o
  -3   4   4      887.79      981.94      8.14 o
  -2   4   4     4332.75     4645.20     38.70 o
  -1   4   4       14.95       19.79      2.18 o
   0   4   4     1634.53     1811.77     17.06 o
   1   4   4     3877.06     3662.71     33.56 o
   2   4   4     7557.00     7417.19     67.10 o
   3   4   4     3750.60     3642.03     37.20 o
   4   4   4      405.19      397.31      5.65 o
   5   4   4     1071.34     1052.63     14.04 o
   6   4   4        3.19        1.38      1.71 o
   7   4   4      397.70      414.85      8.31 o
   8   4   4      423.92      403.83      9.16 o
   9   4   4       18.21       15.68      3.98 o
  10   4   4       39.61       37.53      3.75 o
  11   4   4       15.92       12.36      3.67 o
  12   4   4       35.37       42.07      4.72 o
  13   4   4        7.87        2.87      4.79 o
 -17   5   4        1.36       -5.39      8.73 o
 -16   5   4        7.22        0.26      8.36 o
 -15   5   4       14.44       15.69      5.60 o
 -14   5   4        2.13        4.29      5.11 o
 -13   5   4      116.81      119.40      6.27 o
 -12   5   4      194.78      180.39      7.70 o
 -11   5   4       40.75       33.20      4.02 o
 -10   5   4        2.45       -2.28      2.28 o
  -9   5   4       71.16       62.53      2.83 o
  -8   5   4     2125.07     2117.46     17.05 o
  -7   5   4      442.74      387.84      4.13 o
  -6   5   4      262.39      250.11      3.14 o
  -5   5   4      260.63      239.10      3.73 o
  -4   5   4       66.44       62.20      1.53 o
  -3   5   4     1602.00     1614.54     12.99 o
  -2   5   4      466.53      474.58      6.26 o
  -1   5   4      285.12      227.01      8.54 o
   0   5   4      164.73      153.85      3.48 o
   1   5   4        9.54       14.70      1.90 o
   2   5   4      563.06      583.02      6.54 o
   3   5   4      805.68      882.96      9.19 o
   4   5   4     1063.75     1104.65     12.50 o
   5   5   4      157.36      148.97      5.19 o
   6   5   4     1041.94     1026.44     14.21 o
   7   5   4      153.42      152.25      8.00 o
   8   5   4      246.92      256.16     13.60 o
   9   5   4      180.38      176.62      9.06 o
  10   5   4       26.71       24.52      5.67 o
  11   5   4       70.38       64.50      6.35 o
  12   5   4        1.35        5.48      8.91 o
  13   5   4       37.34       47.11     10.23 o
 -16   6   4       50.72       59.74      9.99 o
 -15   6   4       24.78       30.60      6.27 o
 -14   6   4       73.79       85.62      6.74 o
 -13   6   4       16.77       20.38      5.61 o
 -12   6   4        1.04       -0.47      5.11 o
 -11   6   4       82.68       68.15      3.74 o
 -10   6   4        0.78       -1.16      2.45 o
  -9   6   4      837.94      838.33     10.62 o
  -8   6   4       35.24       32.39      2.41 o
  -7   6   4      130.83      122.39      4.15 o
  -6   6   4        0.94        1.05      1.82 o
  -5   6   4      747.75      763.96      7.58 o
  -4   6   4        9.27       11.09      1.70 o
  -3   6   4      232.46      227.60      2.85 o
  -2   6   4      377.91      383.21      4.96 o
  -1   6   4        1.59        0.23      1.80 o
   0   6   4      467.54      478.01      6.49 o
   1   6   4      483.86      474.90      6.54 o
   2   6   4      189.32      189.25      4.24 o
   3   6   4      402.89      400.91      5.34 o
   4   6   4      957.46      894.66      9.73 o
   5   6   4       49.50       59.09      4.31 o
   6   6   4       50.61       37.61      5.01 o
   7   6   4      122.92      122.02      6.41 o
   8   6   4       36.84       40.94      5.77 o
   9   6   4       15.98       15.78      6.46 o
  10   6   4       57.18       70.72      6.75 o
  11   6   4        4.46        6.92      6.10 o
  12   6   4       53.07       55.10      7.16 o
 -15   7   4       23.88       27.69      7.55 o
 -14   7   4       13.19       14.89      7.36 o
 -13   7   4       57.14       57.86      6.62 o
 -12   7   4        0.81       -1.71      5.58 o
 -11   7   4        1.30       -5.25      5.25 o
 -10   7   4       41.28       31.90      5.44 o
  -9   7   4        9.77        3.58      4.45 o
  -8   7   4      279.04      281.66      5.75 o
  -7   7   4        1.46       -1.80      1.80 o
  -6   7   4      105.04       92.90      2.58 o
  -5   7   4       25.81       16.83      1.87 o
  -4   7   4       27.03       28.65      2.00 o
  -3   7   4        3.73        0.57      1.65 o
  -2   7   4       78.67       73.11      1.92 o
  -1   7   4       25.16       24.81      1.73 o
   0   7   4      117.58       99.49      2.91 o
   1   7   4       72.25       64.06      2.46 o
   2   7   4       39.17       27.18      1.98 o
   3   7   4       39.46       38.09      2.42 o
   4   7   4        0.50       -2.22      2.22 o
   5   7   4      146.05      151.61      4.98 o
   6   7   4        9.61       19.67      5.06 o
   7   7   4       32.38       30.77      3.68 o
   8   7   4        0.29       -2.65      5.66 o
   9   7   4        9.67       10.11      6.08 o
  10   7   4        7.00        6.55      6.43 o
  11   7   4        3.57        3.34      6.80 o
 -14   8   4        0.41        4.72      7.19 o
 -13   8   4       11.64       17.07      6.73 o
 -12   8   4       23.50       32.71      6.61 o
 -11   8   4       15.09       17.67      6.15 o
 -10   8   4        4.20       -1.25      5.67 o
  -9   8   4        7.27        1.77      3.49 o
  -8   8   4        7.80        5.48      3.26 o
  -7   8   4       30.59       36.34      2.68 o
  -6   8   4       18.80       12.49      2.41 o
  -5   8   4       13.66       11.43      2.87 o
  -4   8   4        0.15       -2.23      2.23 o
  -3   8   4        2.59       -1.78      1.78 o
  -2   8   4       18.15       19.25      1.90 o
  -1   8   4       39.33       37.92      1.96 o
   0   8   4       45.22       47.85      3.08 o
   1   8   4       65.21       63.96      2.44 o
   2   8   4      113.55      115.58      3.25 o
   3   8   4        6.97        6.61      2.16 o
   4   8   4       58.85       49.30      3.59 o
   5   8   4       35.44       30.35      5.54 o
   6   8   4        2.00       -3.84      5.50 o
   7   8   4        5.00       -0.63      5.90 o
   8   8   4        1.78        3.17      6.25 o
   9   8   4        0.15       -6.44      6.44 o
  10   8   4        2.82        3.86      7.75 o
 -13   9   4        5.11        2.61      7.25 o
 -12   9   4        0.91        3.45      6.88 o
 -11   9   4       20.21       12.28      6.61 o
 -10   9   4        0.03        2.36      4.01 o
  -9   9   4       49.40       48.08      4.06 o
  -8   9   4        3.56        2.37      3.68 o
  -7   9   4       15.97       13.20      3.76 o
  -6   9   4        5.75        6.67      2.88 o
  -5   9   4        7.29        3.11      2.41 o
  -4   9   4        5.85       -2.23      2.23 o
  -3   9   4        0.36       -1.91      1.91 o
  -2   9   4       45.41       51.46      3.57 o
  -1   9   4      104.29      100.84      3.24 o
   0   9   4       97.00       94.76      3.13 o
   1   9   4       11.66        5.70      8.05 o
   2   9   4        9.36        1.74      3.73 o
   3   9   4        7.46       -1.23      5.60 o
   4   9   4       27.38       28.14      5.79 o
   5   9   4        0.22       -5.54      5.54 o
   6   9   4        0.20       -6.20      6.20 o
   7   9   4        5.49       -6.33      6.41 o
   8   9   4        0.43       -6.63      6.63 o
   9   9   4       13.29       -3.28      7.25 o
 -11  10   4        0.32       -1.55      7.06 o
 -10  10   4        7.46       10.09      7.04 o
  -9  10   4       46.75       40.52      4.44 o
  -8  10   4       14.41       10.74      7.97 o
  -7  10   4       83.03       86.08      5.00 o
  -6  10   4        7.25        6.62      4.12 o
  -5  10   4        2.65        0.30      4.04 o
  -4  10   4        2.26       -3.95      3.95 o
  -3  10   4        1.30        0.86      3.99 o
  -2  10   4       24.67       20.62      4.07 o
  -1  10   4        6.90        2.87      3.23 o
   0  10   4        6.24       -2.82      3.85 o
   1  10   4        2.20       -3.91      3.91 o
   2  10   4        8.99        7.33      4.15 o
   3  10   4       38.96       39.18      4.61 o
   4  10   4        6.25        0.11      4.26 o
   5  10   4        0.16       -4.24      4.24 o
   6  10   4        0.96        3.64      4.40 o
   7  10   4        0.96       -2.85      4.39 o
  -9  11   4       11.75        8.38      4.63 o
  -8  11   4       16.88        4.01      4.67 o
  -7  11   4        0.51       -4.57      4.57 o
  -6  11   4       43.44       44.86      5.64 o
  -5  11   4       35.65       28.95      4.81 o
  -4  11   4       52.48       51.13      5.08 o
  -3  11   4       19.35       30.21      5.71 o
  -2  11   4        0.02       -6.21      9.26 o
  -1  11   4        2.14        2.78      5.62 o
   0  11   4        0.09       -0.42      5.52 o
   1  11   4       19.48       20.04      5.74 o
   2  11   4        9.01        8.93      4.92 o
   3  11   4        0.74       -3.45      4.56 o
   4  11   4        2.23       10.31      4.82 o
   5  11   4        1.91       -3.54      4.77 o
  -5  12   4       13.77       16.50      6.38 o
  -4  12   4       15.88       12.65      7.25 o
  -3  12   4       10.46       16.48      7.19 o
  -2  12   4       26.89       30.30      6.62 o
  -1  12   4        1.03        2.45      6.20 o
   0  12   4       24.04       15.93      6.39 o
   1  12   4       21.97       24.32      6.40 o
 -18   1   5       18.51       11.37      4.52 o
 -17   1   5       19.79       12.55      4.89 o
 -16   1   5       17.06        7.68      3.90 o
 -15   1   5       31.12       27.81      3.86 o
 -14   1   5       59.86       61.42      3.99 o
 -13   1   5      222.16      206.95      4.80 o
 -12   1   5       60.10       51.56      2.17 o
 -11   1   5      119.45      102.99      2.64 o
 -10   1   5      932.69      859.66      9.91 o
  -9   1   5      113.99      123.63      5.86 o
  -8   1   5      962.92     1074.96      9.11 o
  -7   1   5     2747.90     2959.65     25.32 o
  -6   1   5     2965.91     3385.08     28.76 o
  -5   1   5     1129.79     1279.71     11.34 o
  -4   1   5     2960.26     3270.14     25.58 o
  -3   1   5       14.77        9.79      0.94 o
  -2   1   5      483.29      571.91      5.01 o
  -1   1   5      484.78      524.05      5.08 o
   0   1   5      415.72      535.08      5.71 o
   1   1   5       32.95       24.14      1.44 o
   2   1   5      483.71      420.21      5.30 o
   3   1   5      723.84      738.70      9.52 o
   4   1   5      139.17      145.28      3.59 o
   5   1   5       51.19       48.54      2.54 o
   6   1   5       69.40       67.58      3.32 o
   7   1   5      184.23      178.81      4.59 o
   8   1   5       24.28       19.75      2.68 o
   9   1   5       66.05       68.87      3.22 o
  10   1   5        1.28       -2.31      4.73 o
  11   1   5       72.18       74.01      9.31 o
  12   1   5        5.52        5.54      6.72 o
  13   1   5       31.27       32.17      5.62 o
  14   1   5        6.62       12.45      5.76 o
 -18   2   5        9.13        9.98      4.30 o
 -17   2   5        1.88       -0.22      3.89 o
 -16   2   5       46.68       35.83      4.08 o
 -15   2   5      140.25      134.64      5.75 o
 -14   2   5      117.04      105.33      4.41 o
 -13   2   5      270.82      269.95      4.79 o
 -12   2   5      119.43      107.38      4.23 o
 -11   2   5       25.81       21.58      1.67 o
 -10   2   5       76.79       69.68      2.57 o
  -9   2   5      163.28      173.57      3.37 o
  -8   2   5      386.33      365.15      3.98 o
  -7   2   5       55.14       78.59      1.75 o
  -6   2   5     2234.15     2355.91     18.66 o
  -5   2   5     1219.01     1373.83     15.71 o
  -4   2   5     1359.02     1350.92     14.66 o
  -3   2   5        1.03        7.02      0.94 o
  -2   2   5      399.21      479.63      5.13 o
  -1   2   5       97.82      134.39      2.61 o
   0   2   5       12.38        5.38      1.41 o
   1   2   5     1408.96     1385.89     14.79 o
   2   2   5       11.80       13.48      1.57 o
   3   2   5      812.01      801.60      8.28 o
   4   2   5        9.32        3.85      1.64 o
   5   2   5      137.64      140.16      4.17 o
   6   2   5      177.19      165.03      4.27 o
   7   2   5      212.91      223.69      4.98 o
   8   2   5      230.37      247.25      5.32 o
   9   2   5      177.10      164.75      6.19 o
  10   2   5        1.60       -1.30      3.52 o
  11   2   5        0.85       -0.18      4.62 o
  12   2   5       15.33       18.35      5.16 o
  13   2   5       30.26       37.08     13.71 o
 -18   3   5       21.52        6.12      7.95 o
 -17   3   5       22.49       22.98      7.85 o
 -16   3   5       37.29       37.07      6.60 o
 -15   3   5      240.56      220.56      6.76 o
 -14   3   5      373.86      364.16      8.56 o
 -13   3   5       55.53       65.57      4.71 o
 -12   3   5      629.42      621.75      7.44 o
 -11   3   5      178.22      147.52      3.31 o
 -10   3   5      327.03      320.60      4.00 o
  -9   3   5     1102.77     1074.36      9.32 o
  -8   3   5      371.57      412.35      3.99 o
  -7   3   5       77.43       60.61      1.66 o
  -6   3   5        0.14       -1.11      1.11 o
  -5   3   5     1666.12     1756.64     14.32 o
  -4   3   5       17.88       11.34      1.06 o
  -3   3   5     4509.23     4814.58     37.20 o
  -2   3   5      619.79      561.48      5.72 o
  -1   3   5      155.50      154.56      3.33 o
   0   3   5     1530.04     1523.29     14.56 o
   1   3   5      244.24      273.58      4.35 o
   2   3   5     1761.26     1735.34     26.97 o
   3   3   5      146.94      130.29      3.53 o
   4   3   5      247.16      228.02      5.00 o
   5   3   5      829.42      780.78      8.41 o
   6   3   5      637.93      636.09      7.31 o
   7   3   5      105.29      103.48      3.61 o
   8   3   5        2.39        0.78      4.59 o
   9   3   5        7.50        4.57      3.35 o
  10   3   5       29.59       30.62      3.91 o
  11   3   5        1.20        3.04      3.81 o
  12   3   5        9.28        3.76      5.08 o
  13   3   5        0.79        3.45      7.88 o
 -18   4   5       39.50       25.19      8.86 o
 -17   4   5       18.72        0.92      8.33 o
 -16   4   5       85.69       86.80      8.88 o
 -15   4   5        1.63        2.53      5.07 o
 -14   4   5      216.19      214.37     18.17 o
 -13   4   5      208.91      203.99      6.63 o
 -12   4   5      109.72      110.05      3.94 o
 -11   4   5      600.57      584.10     10.51 o
 -10   4   5       39.35       35.62      1.68 o
  -9   4   5      960.99      940.84      7.73 o
  -8   4   5     1849.68     1819.54     13.83 o
  -7   4   5      381.60      406.55      3.95 o
  -6   4   5      696.41      723.63      6.10 o
  -5   4   5       51.61       47.54      1.40 o
  -4   4   5     3975.73     4207.75     32.66 o
  -3   4   5     1795.64     1942.44     16.97 o
  -2   4   5     1864.44     1964.68     18.57 o
  -1   4   5      417.71      454.50      5.97 o
   0   4   5        4.91        5.78      1.68 o
   1   4   5       21.64       31.68      2.33 o
   2   4   5      103.92      116.91      3.08 o
   3   4   5      279.76      254.83      5.63 o
   4   4   5      105.29       91.85      3.24 o
   5   4   5      725.27      741.52      9.13 o
   6   4   5       32.01       30.44      3.24 o
   7   4   5        0.69       -3.55      6.03 o
   8   4   5      244.37      241.90      7.15 o
   9   4   5      193.61      190.74      7.18 o
  10   4   5      134.49      111.75      4.87 o
  11   4   5       24.88       16.04      4.05 o
  12   4   5        4.13       -1.65      4.96 o
  13   4   5       26.76       29.40      5.61 o
 -17   5   5       69.05       82.22     10.55 o
 -16   5   5       57.84       53.54      9.25 o
 -15   5   5      153.73      144.44      9.34 o
 -14   5   5      129.37      124.52      6.70 o
 -13   5   5      242.89      239.28      7.22 o
 -12   5   5      145.72      145.73      9.16 o
 -11   5   5        2.84       -0.79      2.46 o
 -10   5   5      418.96      391.91      6.60 o
  -9   5   5      230.68      235.13      3.08 o
  -8   5   5      575.30      539.97      4.99 o
  -7   5   5      559.38      575.22      5.16 o
  -6   5   5        8.74        5.27      1.29 o
  -5   5   5     2538.44     2641.19     19.51 o
  -4   5   5      467.07      455.12      4.50 o
  -3   5   5      845.80      819.25      7.75 o
  -2   5   5      579.06      468.49      5.57 o
  -1   5   5     1086.19     1065.29     12.01 o
   0   5   5     1769.40     1775.61     19.04 o
   1   5   5       45.96       42.67      2.30 o
   2   5   5     2947.45     2879.52     30.13 o
   3   5   5      284.11      275.54      4.50 o
   4   5   5      164.29      170.52      4.54 o
   5   5   5     1250.41     1169.12     15.82 o
   6   5   5      223.72      208.55      8.44 o
   7   5   5      333.50      344.55     10.25 o
   8   5   5       31.45       30.89      6.45 o
   9   5   5       90.83       88.30      6.29 o
  10   5   5       19.71       29.59      6.03 o
  11   5   5       33.31       36.54      6.21 o
  12   5   5       82.23       77.33     10.71 o
 -16   6   5       54.21       68.55     10.29 o
 -15   6   5       53.76       60.80      6.81 o
 -14   6   5       62.73       62.81      6.34 o
 -13   6   5      196.21      209.15      9.95 o
 -12   6   5       36.47       37.34      5.65 o
 -11   6   5      786.79      818.47     10.93 o
 -10   6   5       88.65       80.14      4.16 o
  -9   6   5      167.16      172.85      5.29 o
  -8   6   5      144.72      128.76      4.75 o
  -7   6   5      242.01      217.06      5.47 o
  -6   6   5     1315.31     1283.36     10.81 o
  -5   6   5      282.76      287.58      3.70 o
  -4   6   5      990.47     1002.43      8.11 o
  -3   6   5     1075.39     1091.77     10.06 o
  -2   6   5     1002.09      986.89     10.19 o
  -1   6   5     1552.20     1571.66     18.26 o
   0   6   5       21.43       27.08      3.26 o
   1   6   5     1754.16     1789.55     19.46 o
   2   6   5      410.53      406.69      6.25 o
   3   6   5     1526.41     1417.39     15.96 o
   4   6   5      227.75      220.36      4.88 o
   5   6   5      299.05      271.14      7.34 o
   6   6   5      383.86      388.72     10.92 o
   7   6   5       75.01       71.53      5.99 o
   8   6   5      308.10      328.57     13.28 o
   9   6   5        9.81        8.07      5.90 o
  10   6   5      123.97      136.02      7.72 o
  11   6   5       44.48       54.19      7.17 o
 -15   7   5       21.57       23.64      6.96 o
 -14   7   5       17.15       21.22      7.29 o
 -13   7   5        0.65        5.00      5.89 o
 -12   7   5      376.95      383.02     23.56 o
 -11   7   5       85.31       78.24      5.34 o
 -10   7   5      546.61      523.55      8.04 o
  -9   7   5      264.21      263.93      5.79 o
  -8   7   5      252.57      247.15      5.60 o
  -7   7   5      314.37      320.81      5.44 o
  -6   7   5       87.14       82.44      2.37 o
  -5   7   5     1105.55     1104.08      9.65 o
  -4   7   5       68.00       67.36      2.25 o
  -3   7   5      511.53      497.42      5.21 o
  -2   7   5     1836.73     1801.74     17.51 o
  -1   7   5      140.78      144.11      5.28 o
   0   7   5     1016.37     1056.12     12.36 o
   1   7   5       21.45       18.95      2.36 o
   2   7   5      144.04      146.06      4.16 o
   3   7   5       26.68       25.92      2.18 o
   4   7   5      361.51      346.97      6.41 o
   5   7   5      333.57      333.18      8.60 o
   6   7   5      346.44      339.92      8.16 o
   7   7   5      184.76      209.20      9.70 o
   8   7   5       33.09       29.56      6.27 o
   9   7   5      186.37      210.89     18.42 o
  10   7   5       43.24       54.03      7.26 o
  11   7   5       30.47       33.62     14.97 o
 -14   8   5        0.34       -4.77      6.70 o
 -13   8   5      212.27      248.75     16.42 o
 -12   8   5       34.93       40.05      6.71 o
 -11   8   5      252.00      294.65     18.51 o
 -10   8   5      170.19      181.03     10.43 o
  -9   8   5       82.81       81.46      3.60 o
  -8   8   5      446.90      461.30     10.40 o
  -7   8   5      298.99      312.56      7.03 o
  -6   8   5      802.18      838.69      9.75 o
  -5   8   5       11.84       13.51      2.37 o
  -4   8   5      556.24      557.86      6.43 o
  -3   8   5        9.52        8.59      1.95 o
  -2   8   5      410.39      408.82      4.62 o
  -1   8   5      450.55      483.04      5.79 o
   0   8   5      270.02      296.62      4.84 o
   1   8   5      964.23      999.91     10.76 o
   2   8   5       45.32       46.79      2.44 o
   3   8   5      310.87      327.70      6.13 o
   4   8   5      207.53      211.64      9.92 o
   5   8   5       44.52       45.27      6.00 o
   6   8   5      220.99      231.20     11.05 o
   7   8   5        0.10       -4.72      6.04 o
   8   8   5       65.44       81.97      7.50 o
   9   8   5        5.96       10.71      7.05 o
  10   8   5       28.37       20.18      7.44 o
 -13   9   5        2.24       -3.54      7.26 o
 -12   9   5       93.33      100.65      8.09 o
 -11   9   5       10.85       11.14      6.95 o
 -10   9   5      127.28      142.53      5.87 o
  -9   9   5       95.01      104.20      4.80 o
  -8   9   5      196.21      198.19      6.19 o
  -7   9   5      101.33      103.89      4.05 o
  -6   9   5       59.04       56.29      3.00 o
  -5   9   5      401.11      420.10      6.47 o
  -4   9   5       38.07       47.42      2.76 o
  -3   9   5      203.73      189.67      4.68 o
  -2   9   5       87.84       91.71      3.11 o
  -1   9   5      158.28      173.76      4.56 o
   0   9   5      123.69      130.78      3.84 o
   1   9   5        8.37        2.41      5.94 o
   2   9   5      241.94      236.84      9.76 o
   3   9   5        0.44       -1.81      5.20 o
   4   9   5      105.60      115.21      7.11 o
   5   9   5       96.96      105.88      7.29 o
   6   9   5       27.56       32.70      6.81 o
   7   9   5       36.66       43.90      7.16 o
   8   9   5       12.66        9.13     10.68 o
 -11  10   5      137.06      146.82      9.10 o
 -10  10   5        0.79        2.47      4.06 o
  -9  10   5       96.54      106.83      5.26 o
  -8  10   5       95.33       97.95      5.26 o
  -7  10   5        0.53       -2.43      4.14 o
  -6  10   5      143.38      149.74      6.30 o
  -5  10   5        0.01        2.98      4.18 o
  -4  10   5      203.89      215.89      7.71 o
  -3  10   5       36.10       42.22      4.45 o
  -2  10   5       53.95       47.87      4.44 o
  -1  10   5      153.31      147.49      6.12 o
   0  10   5        1.81        1.62      4.05 o
   1  10   5      164.89      190.41      8.45 o
   2  10   5        2.79       -2.17      4.24 o
   3  10   5      163.03      177.86      9.47 o
   4  10   5       23.18       20.97      4.65 o
   5  10   5       71.06       73.87      5.27 o
   6  10   5       30.65       28.54      4.92 o
   7  10   5        2.54       -4.01     11.27 o
  -9  11   5       19.35       16.00      7.57 o
  -8  11   5       54.09       55.59      5.31 o
  -7  11   5       69.71       75.19      5.44 o
  -6  11   5       27.28       32.86      4.94 o
  -5  11   5      144.09      150.55      6.20 o
  -4  11   5        7.32        7.14      6.03 o
  -3  11   5      136.03      139.48      7.63 o
  -2  11   5      178.95      167.90      7.90 o
  -1  11   5       33.67       33.03      6.06 o
   0  11   5       40.50       39.24      6.33 o
   1  11   5        3.01        3.98      5.92 o
   2  11   5      125.95      134.19      6.15 o
   3  11   5       23.65       16.36      6.06 o
   4  11   5       24.33       20.30      5.08 o
  -5  12   5        0.54        3.12      6.28 o
  -4  12   5      131.08      127.01      8.09 o
  -3  12   5       10.33       17.00      8.96 o
  -2  12   5       65.59       67.20      7.20 o
  -1  12   5        9.66        4.03      6.43 o
   0  12   5        9.62        1.43      8.67 o
 -19   0   6       57.72       64.01      7.72 o
 -18   0   6       48.96       55.33      7.20 o
 -17   0   6      180.14      193.87     11.35 o
 -16   0   6        0.11       -4.77      5.35 o
 -15   0   6      128.87      135.46      9.54 o
 -14   0   6      599.51      529.67     11.31 o
 -13   0   6      950.73      967.81     16.75 o
 -12   0   6     1785.56     1706.02     18.77 o
 -11   0   6     1384.62     1315.87     14.77 o
 -10   0   6     1278.11     1266.68     14.16 o
  -9   0   6       82.34       68.26      2.35 o
  -8   0   6     2202.45     1952.36     24.24 o
  -7   0   6      199.65      269.35      5.04 o
  -6   0   6     1512.29     1619.20     20.18 o
  -5   0   6      791.85      643.56      8.84 o
  -4   0   6     3614.89     4093.95     42.20 o
  -3   0   6       91.53       56.14      3.04 o
  -2   0   6      317.83      375.63      5.83 o
  -1   0   6     9545.89     9586.95    136.06 o
   0   0   6     3043.50     3014.17     43.68 o
   1   0   6      907.94      729.07     14.14 o
   2   0   6     2510.36     2385.80     35.08 o
   3   0   6     2669.18     2770.30     40.58 o
   4   0   6     3686.10     3841.64     55.69 o
   5   0   6       74.37       82.28      4.08 o
   6   0   6      593.53      535.91     14.67 o
   7   0   6      266.87      267.28      7.99 o
   8   0   6      517.04      516.52     11.04 o
   9   0   6      658.79      632.24     12.77 o
  10   0   6      486.79      565.47     18.06 o
  11   0   6       32.91       40.23      7.77 o
  12   0   6        6.09       12.57      7.89 o
  13   0   6        5.15       10.24      8.29 o
 -19   1   6       20.83       22.72      4.91 o
 -18   1   6       26.00       27.84      8.15 o
 -17   1   6       10.69       19.44      4.23 o
 -16   1   6      427.68      419.43     11.25 o
 -15   1   6       44.73       35.99      5.73 o
 -14   1   6      716.98      725.49      9.80 o
 -13   1   6        3.51       -2.16      2.16 o
 -12   1   6      296.38      300.95      4.54 o
 -11   1   6     1761.34     1656.62     13.85 o
 -10   1   6      188.45      201.69      3.30 o
  -9   1   6     7477.52     7498.37     54.26 o
  -8   1   6      225.09      239.21      3.47 o
  -7   1   6     5575.28     5870.87     49.48 o
  -6   1   6     1717.73     1737.30     15.24 o
  -5   1   6      244.22      398.65      4.94 o
  -4   1   6     5237.86     5809.08     45.07 o
  -3   1   6      391.93      434.60      4.42 o
  -2   1   6     7739.54     8012.67     80.56 o
  -1   1   6      138.16      103.96      3.02 o
   0   1   6    11590.50    12216.62    122.83 o
   1   1   6     4464.02     4505.44     45.71 o
   2   1   6     1718.06     1962.66     20.67 o
   3   1   6     1377.33     1199.44     13.30 o
   4   1   6      160.70      160.99      4.17 o
   5   1   6     2506.99     2425.92     25.55 o
   6   1   6      241.91      222.70      5.08 o
   7   1   6      988.22     1004.80     12.04 o
   8   1   6      252.47      252.33      5.89 o
   9   1   6      147.46      157.73      6.00 o
  10   1   6      109.74      111.13      6.08 o
  11   1   6        2.60       -1.24      7.51 o
  12   1   6       91.00       98.09      6.61 o
  13   1   6        2.55        4.46      5.75 o
 -18   2   6       93.84      108.62      5.47 o
 -17   2   6      158.16      148.35      7.42 o
 -16   2   6       47.37       51.36      4.23 o
 -15   2   6      540.23      557.99     18.82 o
 -14   2   6       66.13       52.18      2.98 o
 -13   2   6       12.86        6.67      2.00 o
 -12   2   6      307.49      284.29      4.56 o
 -11   2   6      442.37      454.88      5.49 o
 -10   2   6      931.46      958.68      8.57 o
  -9   2   6       61.27       83.14      1.87 o
  -8   2   6     2807.13     2766.52     22.05 o
  -7   2   6     1885.12     1953.25     15.73 o
  -6   2   6     2219.21     2350.89     18.72 o
  -5   2   6     4416.41     4738.60     47.13 o
  -4   2   6     1301.91     1374.64     11.19 o
  -3   2   6    10385.74    11172.44     86.40 o
  -2   2   6     1329.33     1357.17     15.17 o
  -1   2   6     8313.03     9083.19     92.20 o
   0   2   6      323.20      327.07      5.71 o
   1   2   6      507.68      485.29      9.12 o
   2   2   6     1919.84     1785.95     19.64 o
   3   2   6      212.44      185.67      4.14 o
   4   2   6      879.66      925.96     10.87 o
   5   2   6       13.85       11.26      2.37 o
   6   2   6      762.04      766.23      9.72 o
   7   2   6       18.84       18.36      2.77 o
   8   2   6       52.61       48.51      4.77 o
   9   2   6      297.07      299.97     11.56 o
  10   2   6        1.08        5.26      3.89 o
  11   2   6      196.63      214.88      9.58 o
  12   2   6        0.23       -4.31      5.31 o
  13   2   6       34.15       35.23      6.02 o
 -18   3   6       60.42       73.05      9.24 o
 -17   3   6      114.64      108.84      5.80 o
 -16   3   6       93.06      101.22      5.45 o
 -15   3   6       15.51       15.46      4.34 o
 -14   3   6      685.88      711.61     12.24 o
 -13   3   6      497.17      484.71      5.98 o
 -12   3   6      495.74      516.90      6.10 o
 -11   3   6     1062.85     1044.46     10.05 o
 -10   3   6       36.23       34.76      1.65 o
  -9   3   6      684.52      669.74      5.91 o
  -8   3   6      824.34      857.23      7.10 o
  -7   3   6     4291.98     4478.13     35.01 o
  -6   3   6     2347.76     2384.82     24.01 o
  -5   3   6     1061.53     1051.97      9.59 o
  -4   3   6      711.50      708.38      6.27 o
  -3   3   6       92.88       98.63      2.45 o
  -2   3   6     3696.37     3684.15     37.87 o
  -1   3   6      186.21      146.69      3.47 o
   0   3   6     1187.73     1010.59     11.45 o
   1   3   6     1116.57     1088.70     19.06 o
   2   3   6       86.47       96.13      3.79 o
   3   3   6      638.15      634.54      9.44 o
   4   3   6        2.77        3.38      2.22 o
   5   3   6      890.21      874.68     10.62 o
   6   3   6      647.73      614.36      8.37 o
   7   3   6      248.80      249.31      5.45 o
   8   3   6      578.52      573.75      9.99 o
   9   3   6        2.94        3.80      3.72 o
  10   3   6       68.25       67.80      4.57 o
  11   3   6        3.75        4.63      5.00 o
  12   3   6       74.77       89.53      6.47 o
 -18   4   6       24.84       19.23      9.02 o
 -17   4   6       73.16       90.00      9.46 o
 -16   4   6       10.85       -1.97      7.57 o
 -15   4   6      248.45      270.41      9.95 o
 -14   4   6       30.13       26.15      3.24 o
 -13   4   6      551.59      569.65     13.29 o
 -12   4   6       90.11       84.17      2.33 o
 -11   4   6     1259.82     1302.53     11.11 o
 -10   4   6     1050.01     1028.56      9.01 o
  -9   4   6       10.23        9.98      1.47 o
  -8   4   6     4071.31     4055.15     29.79 o
  -7   4   6     1702.96     1709.15     13.08 o
  -6   4   6      612.88      635.13      6.39 o
  -5   4   6      929.63      833.76      7.27 o
  -4   4   6     3402.35     3386.72     26.53 o
  -3   4   6      581.20      521.95      5.45 o
  -2   4   6        2.27        0.57      1.75 o
  -1   4   6      971.73     1012.24     11.53 o
   0   4   6      182.71      176.94      4.03 o
   1   4   6      540.13      530.91      7.14 o
   2   4   6     1128.88     1060.78     12.26 o
   3   4   6      224.98      203.41      5.32 o
   4   4   6      414.94      430.27      7.71 o
   5   4   6      331.70      319.25      6.78 o
   6   4   6      270.18      270.26      8.43 o
   7   4   6       54.41       60.78      5.43 o
   8   4   6       30.81       29.45      5.14 o
   9   4   6      181.63      182.47      6.44 o
  10   4   6        0.30        3.01      3.97 o
  11   4   6       81.65       81.71      5.63 o
  12   4   6       14.89       13.77      5.44 o
 -17   5   6        4.19        2.66      8.57 o
 -16   5   6       97.86      104.06      9.76 o
 -15   5   6        7.78        8.30      5.44 o
 -14   5   6      274.45      278.33      8.54 o
 -13   5   6       28.46       28.85      3.16 o
 -12   5   6       17.41       16.11      2.84 o
 -11   5   6       21.35       14.70      2.20 o
 -10   5   6      296.19      278.28      6.79 o
  -9   5   6      752.19      748.96      7.31 o
  -8   5   6        8.24        9.09      1.98 o
  -7   5   6      545.49      559.76      5.61 o
  -6   5   6      291.88      283.80      3.97 o
  -5   5   6     1209.98     1236.23     10.36 o
  -4   5   6     1081.24     1126.69     10.35 o
  -3   5   6      541.70      568.42      5.96 o
  -2   5   6      383.41      403.50      6.78 o
  -1   5   6      157.21      160.95      4.33 o
   0   5   6      917.01      914.60     10.92 o
   1   5   6      448.62      455.26      6.66 o
   2   5   6       49.18       48.54      2.64 o
   3   5   6       68.05       71.43      3.25 o
   4   5   6        1.76       -0.75      2.86 o
   5   5   6       55.74       55.45      3.38 o
   6   5   6       83.38       84.47      7.18 o
   7   5   6      177.42      199.95      9.55 o
   8   5   6       27.21       32.38      6.19 o
   9   5   6       10.78       12.64      5.84 o
  10   5   6        3.07        4.92      5.79 o
  11   5   6        3.79        8.03      6.54 o
 -16   6   6       14.63       24.90      9.28 o
 -15   6   6      110.44      114.19      7.33 o
 -14   6   6        8.41        6.82      5.76 o
 -13   6   6       68.86       74.99      5.04 o
 -12   6   6      130.04      122.26      5.46 o
 -11   6   6       15.23        7.57      2.72 o
 -10   6   6       86.50       86.18      2.91 o
  -9   6   6        1.80       -0.71      1.96 o
  -8   6   6      214.58      200.80      3.38 o
  -7   6   6       62.83       59.39      1.92 o
  -6   6   6        4.06        3.37      1.27 o
  -5   6   6      315.37      337.26      3.99 o
  -4   6   6      322.56      328.81      4.31 o
  -3   6   6      983.22     1017.85      9.62 o
  -2   6   6       95.98       88.05      3.70 o
  -1   6   6      200.11      193.89      4.62 o
   0   6   6       11.89        7.96      2.27 o
   1   6   6      249.98      258.93      5.20 o
   2   6   6      595.57      553.65      7.81 o
   3   6   6     1408.59     1416.73     16.12 o
   4   6   6      768.32      710.58      9.46 o
   5   6   6      102.81       95.24      7.41 o
   6   6   6      299.67      303.14     10.68 o
   7   6   6       61.10       52.06      6.20 o
   8   6   6       10.72       12.49      5.88 o
   9   6   6       24.67       18.25      8.75 o
  10   6   6        4.45        6.91      7.05 o
  11   6   6        4.96        5.31      8.03 o
 -16   7   6       14.13       16.83     10.00 o
 -15   7   6        3.45       -0.35      6.37 o
 -14   7   6        1.28        1.54      8.41 o
 -13   7   6        0.18        1.22     12.10 o
 -12   7   6       13.62       11.94      4.53 o
 -11   7   6       18.43        7.71      2.81 o
 -10   7   6       16.43       15.66      2.93 o
  -9   7   6       23.05       23.81      3.13 o
  -8   7   6       57.52       56.06      3.25 o
  -7   7   6      167.30      163.92      4.61 o
  -6   7   6       14.41       10.76      2.75 o
  -5   7   6        9.97       15.76      1.57 o
  -4   7   6        3.52        2.44      2.03 o
  -3   7   6        1.19       -1.73      1.73 o
  -2   7   6      456.39      474.12      7.16 o
  -1   7   6        8.71        3.04      2.43 o
   0   7   6       89.99       87.91      3.94 o
   1   7   6      122.79      120.59      8.95 o
   2   7   6       40.61       35.14      2.75 o
   3   7   6      132.13      120.90      4.96 o
   4   7   6       97.06      105.28      5.04 o
   5   7   6      119.92      131.09      6.06 o
   6   7   6       58.11       45.51      4.93 o
   7   7   6       81.33       73.48     13.25 o
   8   7   6        2.79       -6.10      6.10 o
   9   7   6       25.23       21.61      7.00 o
  10   7   6        4.83       -5.98      7.03 o
 -14   8   6        0.29        2.23     11.11 o
 -13   8   6        5.28       -1.51      6.58 o
 -12   8   6       22.69       11.51      6.47 o
 -11   8   6       30.70       32.48      3.62 o
 -10   8   6       40.46       40.67      3.41 o
  -9   8   6       11.94        9.46      3.45 o
  -8   8   6        6.12        4.85      3.00 o
  -7   8   6        4.18        1.61      2.97 o
  -6   8   6       28.62       27.87      2.71 o
  -5   8   6        0.03       -2.31      2.31 o
  -4   8   6       36.15       32.92      2.26 o
  -3   8   6       12.38        8.69      1.67 o
  -2   8   6       10.31        6.80      2.52 o
  -1   8   6        1.00        2.30      2.48 o
   0   8   6       29.07       25.44      2.76 o
   1   8   6       22.22       17.38      2.29 o
   2   8   6       19.00       12.83      2.66 o
   3   8   6        2.28       -3.14      3.14 o
   4   8   6        5.06        7.57      6.35 o
   5   8   6       19.32       14.65      5.94 o
   6   8   6        2.03       13.40      6.27 o
   7   8   6        5.59       11.97      6.49 o
   8   8   6       10.67       11.95      6.85 o
   9   8   6        2.55        4.47      7.29 o
 -13   9   6        4.97        7.50      7.20 o
 -12   9   6       49.12       48.80     10.25 o
 -11   9   6        0.04       -0.21      3.73 o
 -10   9   6        1.84       -3.20      3.20 o
  -9   9   6       72.45       65.32      3.89 o
  -8   9   6        5.63        3.30      3.21 o
  -7   9   6        6.48        0.57      3.20 o
  -6   9   6       13.02       12.04      3.22 o
  -5   9   6        3.20        1.82      3.06 o
  -4   9   6       46.68       41.29      3.36 o
  -3   9   6        0.17       -2.46      2.46 o
  -2   9   6        3.78       -2.45      2.45 o
  -1   9   6        0.12       -2.48      2.48 o
   0   9   6       39.48       32.54      5.13 o
   1   9   6       29.03       18.80      5.30 o
   2   9   6        0.63       -6.51      8.01 o
   3   9   6       38.87       45.14      6.11 o
   4   9   6        8.66        9.50      6.03 o
   5   9   6        1.26        5.77      6.30 o
   6   9   6       28.14       26.98      6.89 o
   7   9   6       31.33       35.03      7.37 o
 -11  10   6        1.26        5.27     10.22 o
 -10  10   6        2.28       -1.78      4.21 o
  -9  10   6        0.14       -3.86      4.35 o
  -8  10   6        2.27       -2.55      3.48 o
  -7  10   6       16.44        6.62      4.37 o
  -6  10   6        0.27       -3.36      3.36 o
  -5  10   6        1.86       -4.02      4.17 o
  -4  10   6        5.50       -0.28      4.23 o
  -3  10   6        0.27       -4.06      4.06 o
  -2  10   6        0.04       -4.08      4.08 o
  -1  10   6        2.57       -2.76      4.15 o
   0  10   6        2.96        1.19      4.20 o
   1  10   6       17.36       13.13      4.42 o
   2  10   6      104.37      111.60      5.71 o
   3  10   6        0.09       -4.47      4.48 o
   4  10   6       29.01       32.05      6.97 o
   5  10   6        4.60       10.36      6.83 o
   6  10   6        4.57       -1.02      7.52 o
  -9  11   6        0.24        1.84      4.80 o
  -8  11   6        7.54       10.24      4.93 o
  -7  11   6        0.19       -4.74      4.74 o
  -6  11   6        0.17        1.30      6.31 o
  -5  11   6        0.09        0.37      5.11 o
  -4  11   6        7.39       12.43      4.93 o
  -3  11   6        2.88        3.29      6.01 o
  -2  11   6       11.56       10.99      6.25 o
  -1  11   6        2.64       -7.41      7.41 o
   0  11   6        0.89       -2.02      5.86 o
   1  11   6        1.26       -1.88      5.89 o
   2  11   6        3.20        3.16      4.93 o
   3  11   6        9.60       13.05      5.10 o
 -19   1   7       10.84       10.37      4.78 o
 -18   1   7        0.46       -2.75      4.24 o
 -17   1   7        2.34       -4.09      4.09 o
 -16   1   7        2.00       -3.38      3.38 o
 -15   1   7      224.57      207.96      8.11 o
 -14   1   7      109.88      101.88      3.20 o
 -13   1   7      527.11      535.80      6.99 o
 -12   1   7      824.63      798.31      8.23 o
 -11   1   7       30.85       27.32      1.55 o
 -10   1   7      344.44      373.47      4.08 o
  -9   1   7      128.56       98.12      2.73 o
  -8   1   7      347.15      316.86      4.17 o
  -7   1   7     1909.90     2266.44     22.23 o
  -6   1   7        0.84        4.06      1.21 o
  -5   1   7     1474.71     1676.24     18.13 o
  -4   1   7        0.95        1.70      1.42 o
  -3   1   7      937.95     1028.17     10.33 o
  -2   1   7      149.92      177.94      3.34 o
  -1   1   7      221.17      255.09      4.48 o
   0   1   7      381.64      416.39      5.84 o
   1   1   7     3103.95     3217.04     33.16 o
   2   1   7        7.47       10.56      2.52 o
   3   1   7      297.45      302.36      5.38 o
   4   1   7        2.12        4.07      2.42 o
   5   1   7       20.83       17.31      2.67 o
   6   1   7      182.56      184.71      6.80 o
   7   1   7      225.04      233.05      5.81 o
   8   1   7        1.39        5.14      3.08 o
   9   1   7       49.08       49.68      4.32 o
  10   1   7       28.02       35.11      9.92 o
  11   1   7        1.16       -0.56      6.95 o
  12   1   7        4.49        1.79      6.01 o
 -19   2   7       27.44       25.30      5.40 o
 -18   2   7       48.65       51.10     14.70 o
 -17   2   7       17.39       16.14      4.11 o
 -16   2   7        0.31       -3.27      3.27 o
 -15   2   7      124.06      111.00      4.19 o
 -14   2   7       73.87       63.71      2.88 o
 -13   2   7        0.02       -2.22      2.22 o
 -12   2   7      394.63      380.70      5.23 o
 -11   2   7      147.50      145.72      3.60 o
 -10   2   7      322.40      314.70      4.14 o
  -9   2   7      152.01      173.41      3.18 o
  -8   2   7      343.66      355.00      4.08 o
  -7   2   7      169.96      141.06      2.62 o
  -6   2   7        7.30       11.56      1.62 o
  -5   2   7       66.65       56.32      1.75 o
  -4   2   7     1299.21     1453.36     12.93 o
  -3   2   7      593.22      620.25      6.85 o
  -2   2   7      955.05      990.53     11.23 o
  -1   2   7       31.22       25.68      4.43 o
   0   2   7      327.02      336.18      6.12 o
   1   2   7       25.42       15.12      3.37 o
   2   2   7      350.43      291.60      5.16 o
   3   2   7      307.85      316.04      5.81 o
   4   2   7      205.22      198.67      4.96 o
   5   2   7       58.07       56.75      3.05 o
   6   2   7      633.25      680.23      9.20 o
   7   2   7        9.15       13.01      2.95 o
   8   2   7        0.93       -0.95      3.70 o
   9   2   7        8.12       10.48      4.02 o
  10   2   7       34.83       29.94      5.37 o
  11   2   7       24.09       20.39      5.68 o
  12   2   7        2.24        6.52      8.94 o
 -18   3   7       30.77       37.35      8.47 o
 -17   3   7        0.50       -3.52      3.52 o
 -16   3   7        6.18       -3.16      3.16 o
 -15   3   7       29.79       27.42      3.35 o
 -14   3   7       54.88       46.04      2.74 o
 -13   3   7       53.57       50.22      2.39 o
 -12   3   7       15.84       16.09      2.53 o
 -11   3   7       21.80       21.24      1.72 o
 -10   3   7       41.87       30.63      1.61 o
  -9   3   7      840.36      805.73      6.93 o
  -8   3   7     1334.02     1367.86     11.49 o
  -7   3   7        8.26       11.77      1.39 o
  -6   3   7     1197.59     1207.80     11.02 o
  -5   3   7      311.74      368.60      4.60 o
  -4   3   7     1685.21     1749.71     15.43 o
  -3   3   7      782.84      837.22      8.01 o
  -2   3   7       27.80       29.71      2.21 o
  -1   3   7       73.66       48.85      2.35 o
   0   3   7       62.70       56.35      2.96 o
   1   3   7      311.17      278.33      6.77 o
   2   3   7      144.78      119.25      4.39 o
   3   3   7     1083.63     1056.67     14.37 o
   4   3   7      542.87      522.66      7.66 o
   5   3   7      175.46      161.49      5.53 o
   6   3   7      463.21      456.58      7.42 o
   7   3   7       29.61       34.08      3.91 o
   8   3   7      226.12      229.32      7.50 o
   9   3   7       36.88       34.33      4.26 o
  10   3   7       15.68       17.62      4.37 o
  11   3   7       20.11       23.69      5.72 o
  12   3   7        6.70        4.53      9.12 o
 -18   4   7        1.65       -1.86      8.22 o
 -17   4   7       48.41       54.56      8.68 o
 -16   4   7       34.79       26.08      7.80 o
 -15   4   7        6.73        2.77      2.64 o
 -14   4   7      263.62      252.37     11.66 o
 -13   4   7       66.03       58.53      2.43 o
 -12   4   7       38.84       38.99      2.23 o
 -11   4   7      425.75      423.30      4.88 o
 -10   4   7       51.25       58.16      2.25 o
  -9   4   7      234.45      226.74      3.28 o
  -8   4   7        8.02        4.35      1.42 o
  -7   4   7      232.67      228.72      5.83 o
  -6   4   7       32.96       27.85      1.71 o
  -5   4   7     3137.02     3208.84     25.29 o
  -4   4   7      791.07      766.35      7.54 o
  -3   4   7      737.48      731.93      7.29 o
  -2   4   7      597.53      596.47      8.41 o
  -1   4   7        2.08        2.26      2.12 o
   0   4   7      826.81      909.13     10.87 o
   1   4   7      282.76      279.32      5.31 o
   2   4   7      739.61      728.11      9.33 o
   3   4   7      869.34      871.52     12.47 o
   4   4   7       10.53        6.91      3.09 o
   5   4   7      168.46      160.21      5.46 o
   6   4   7       25.72       21.45      7.66 o
   7   4   7       48.19       60.29      6.87 o
   8   4   7       26.85       21.28      5.60 o
   9   4   7       39.91       42.09      6.13 o
  10   4   7        0.24        6.70      5.94 o
  11   4   7       17.66       28.11      9.33 o
 -17   5   7       39.35       29.54      9.30 o
 -16   5   7       30.86       22.09      8.51 o
 -15   5   7       57.02       49.61      4.89 o
 -14   5   7       79.45       72.57      4.98 o
 -13   5   7      377.93      388.05      6.01 o
 -12   5   7       60.74       49.99      2.31 o
 -11   5   7     1102.36     1120.76     10.87 o
 -10   5   7     1412.86     1407.45     12.08 o
  -9   5   7      284.06      282.28      3.90 o
  -8   5   7     1911.07     1939.57     15.96 o
  -7   5   7        2.80        2.68      1.62 o
  -6   5   7      779.46      766.54      7.03 o
  -5   5   7      486.26      505.56      6.37 o
  -4   5   7     1635.13     1677.57     14.98 o
  -3   5   7      580.77      574.31      6.22 o
  -2   5   7      853.36      892.28     10.70 o
  -1   5   7      716.84      663.16      8.63 o
   0   5   7       42.62       42.72      3.60 o
   1   5   7      289.44      286.44      5.51 o
   2   5   7       36.51       39.93      2.81 o
   3   5   7      327.57      296.46      6.76 o
   4   5   7        2.14       -1.47      4.09 o
   5   5   7       27.99       25.87      5.14 o
   6   5   7      156.99      160.70      7.21 o
   7   5   7        0.09       -4.20      8.44 o
   8   5   7      142.14      142.10     10.44 o
   9   5   7       30.40       32.78      6.36 o
  10   5   7       34.39       35.18      6.92 o
  11   5   7       31.07       46.55     10.70 o
 -17   6   7       39.02       58.74     10.34 o
 -16   6   7       73.06       55.33     10.06 o
 -15   6   7       25.30       32.87      6.26 o
 -14   6   7      136.13      125.83      5.88 o
 -13   6   7        0.07       -1.02      4.25 o
 -12   6   7      730.37      753.58     14.59 o
 -11   6   7      233.09      226.53      4.84 o
 -10   6   7      754.56      747.67     13.05 o
  -9   6   7      396.28      387.27      6.63 o
  -8   6   7      289.23      297.85      5.12 o
  -7   6   7     2247.61     2308.35     18.79 o
  -6   6   7       48.85       51.76      2.02 o
  -5   6   7     1568.40     1578.22     14.23 o
  -4   6   7      128.52      113.37      2.85 o
  -3   6   7      817.21      814.33      8.17 o
  -2   6   7      633.92      648.87      8.67 o
  -1   6   7      316.00      317.42      5.85 o
   0   6   7      632.80      670.30      8.94 o
   1   6   7       32.16       30.82      2.80 o
   2   6   7      254.71      269.63      6.07 o
   3   6   7        8.86        4.87      2.64 o
   4   6   7       34.61       43.38      3.89 o
   5   6   7      256.71      267.04      7.76 o
   6   6   7        2.67        1.71      5.52 o
   7   6   7       33.37       45.71      6.37 o
   8   6   7        6.61        3.02      7.77 o
   9   6   7       51.10       60.02      9.29 o
  10   6   7       24.54       31.81      7.34 o
 -16   7   7       41.79       41.85      7.36 o
 -15   7   7      194.62      240.59     16.84 o
 -14   7   7        2.25        9.88     11.40 o
 -13   7   7      202.37      213.09     10.29 o
 -12   7   7        5.15        3.73      2.93 o
 -11   7   7      179.71      189.87      5.31 o
 -10   7   7      119.07      124.24      6.68 o
  -9   7   7      124.56      113.99      3.45 o
  -8   7   7      160.21      172.82      9.22 o
  -7   7   7      906.12      933.89      9.45 o
  -6   7   7      570.97      612.67      6.26 o
  -5   7   7       26.77       30.01      1.89 o
  -4   7   7      390.50      377.86      4.97 o
  -3   7   7      423.14      415.24      5.88 o
  -2   7   7      251.51      260.61      9.24 o
  -1   7   7      804.14      842.68     10.70 o
   0   7   7       96.24       90.05      3.39 o
   1   7   7      491.18      533.33      8.29 o
   2   7   7       20.83       17.70      2.87 o
   3   7   7      386.85      359.07      8.19 o
   4   7   7      166.41      166.77      5.95 o
   5   7   7        0.72        1.65      3.70 o
   6   7   7      173.37      177.65      6.74 o
   7   7   7        6.36       12.26      6.28 o
   8   7   7       17.57       21.73      6.86 o
   9   7   7        5.62        8.75      7.73 o
 -15   8   7       29.78       43.34     11.60 o
 -14   8   7       22.12       20.55     11.14 o
 -13   8   7       57.74       64.33      7.48 o
 -12   8   7      373.24      389.48      9.68 o
 -11   8   7        3.94        3.36      3.22 o
 -10   8   7      496.44      525.29      8.80 o
  -9   8   7        8.78        4.66      3.21 o
  -8   8   7       90.57       94.57      3.99 o
  -7   8   7      122.31      122.97      4.19 o
  -6   8   7       19.30       20.85      2.70 o
  -5   8   7      361.42      362.02      6.06 o
  -4   8   7      207.46      213.55      3.80 o
  -3   8   7      141.97      150.45      3.89 o
  -2   8   7      429.07      451.52     11.28 o
  -1   8   7       45.69       52.81      3.19 o
   0   8   7      563.77      590.69      8.72 o
   1   8   7        3.74       -0.41      3.30 o
   2   8   7      401.97      420.68      8.86 o
   3   8   7       64.41       68.78      5.12 o
   4   8   7      465.07      516.75     13.69 o
   5   8   7      193.84      196.25     29.76 o
   6   8   7      104.99       99.07      7.65 o
   7   8   7       94.76       86.77      7.80 o
   8   8   7        8.02       13.48      7.28 o
 -13   9   7       68.68       66.94      7.95 o
 -12   9   7        0.35        0.73      6.99 o
 -11   9   7       63.27       65.75      4.06 o
 -10   9   7       25.65       20.26      3.61 o
  -9   9   7       14.96       14.33      3.56 o
  -8   9   7      146.05      150.45      5.18 o
  -7   9   7       16.76       11.59      3.41 o
  -6   9   7      140.89      146.64      4.93 o
  -5   9   7        6.74       -2.90      3.15 o
  -4   9   7      129.83      119.00      4.22 o
  -3   9   7      130.13      119.88      3.88 o
  -2   9   7       34.97       38.01      3.07 o
  -1   9   7      851.71      847.52     11.97 o
   0   9   7        8.29       12.32      5.15 o
   1   9   7      240.61      280.06     10.63 o
   2   9   7        9.79       12.18      5.73 o
   3   9   7       89.25       95.27      7.20 o
   4   9   7       89.84       89.84      9.12 o
   5   9   7       13.11       11.49      6.80 o
   6   9   7       82.03       82.46      7.90 o
 -11  10   7       29.82       29.93      5.06 o
 -10  10   7       21.81       25.80      8.19 o
  -9  10   7       89.40       95.14      6.14 o
  -8  10   7       37.95       32.46      3.93 o
  -7  10   7      183.48      195.14      7.98 o
  -6  10   7        6.42        6.07      4.56 o
  -5  10   7      252.87      278.10      8.94 o
  -4  10   7       73.10       78.23      5.27 o
  -3  10   7      181.33      198.48      8.11 o
  -2  10   7       39.10       36.15      6.02 o
  -1  10   7       35.57       25.80      5.95 o
   0  10   7       69.31       71.80      6.53 o
   1  10   7        0.09       -3.49      4.49 o
   2  10   7      197.92      208.28     27.44 o
   3  10   7       26.38       38.19      6.84 o
   4  10   7        8.99        5.71      6.84 o
  -8  11   7       90.78       92.56      5.95 o
  -7  11   7        0.13       -1.36      5.74 o
  -6  11   7       77.58       76.91      6.23 o
  -5  11   7        3.18        1.04      4.81 o
  -4  11   7      151.88      144.31     10.00 o
  -3  11   7       26.35       26.16      6.47 o
  -2  11   7       19.46       15.40     10.82 o
  -1  11   7       17.34       20.20      6.44 o
   0  11   7        3.56        5.06      6.17 o
   1  11   7       17.30       14.39      6.36 o
   2  11   7        3.03        1.75      5.10 o
 -19   0   8       24.90       25.19      7.04 o
 -18   0   8       24.38       18.02      6.69 o
 -17   0   8       71.69       84.39      5.81 o
 -16   0   8     1050.20     1059.83     19.11 o
 -15   0   8       13.51       13.20      4.22 o
 -14   0   8      896.08      930.70     16.78 o
 -13   0   8       28.02       20.11      2.97 o
 -12   0   8       14.47        5.46      2.76 o
 -11   0   8     2016.27     1976.68     21.54 o
 -10   0   8      759.90      804.69     12.40 o
  -9   0   8     3442.36     3559.09     43.36 o
  -8   0   8      238.58      338.55      6.63 o
  -7   0   8       59.24       29.71      2.43 o
  -6   0   8     2328.06     2401.51     29.63 o
  -5   0   8       91.90      108.66      7.06 o
  -4   0   8     4381.55     4499.37     65.91 o
  -3   0   8      440.84      462.18     10.84 o
  -2   0   8     7597.44     7836.62    103.68 o
  -1   0   8     3811.99     3879.88     69.30 o
   0   0   8     3707.12     3775.35     55.08 o
   1   0   8     1880.10     1776.56     27.17 o
   2   0   8      106.19       77.28      4.35 o
   3   0   8     1040.96      970.18     16.44 o
   4   0   8        2.88        0.63      3.88 o
   5   0   8      378.88      382.88      9.64 o
   6   0   8      191.14      196.83      7.98 o
   7   0   8      204.34      188.13      8.26 o
   8   0   8       25.21       27.45      5.04 o
   9   0   8        1.27       -7.41      7.41 o
  10   0   8      176.13      214.79     14.76 o
  11   0   8       62.23       61.87      9.68 o
 -19   1   8       41.17       46.32      5.35 o
 -18   1   8       87.89      105.40     10.56 o
 -17   1   8      320.38      321.89      8.18 o
 -16   1   8        3.34        3.53      3.13 o
 -15   1   8      328.47      340.01      7.93 o
 -14   1   8      104.52       92.46      3.12 o
 -13   1   8     1219.34     1228.15     12.89 o
 -12   1   8      491.97      502.70      6.08 o
 -11   1   8      707.09      696.62      6.38 o
 -10   1   8     1814.60     1844.04     16.63 o
  -9   1   8       49.80       66.15      2.18 o
  -8   1   8     3478.19     3619.67     31.11 o
  -7   1   8      293.48      289.94      4.06 o
  -6   1   8     4138.59     4435.59     37.76 o
  -5   1   8     1941.72     1856.55     18.00 o
  -4   1   8       62.52       62.73      2.37 o
  -3   1   8     2917.97     2935.35     27.51 o
  -2   1   8      218.79      246.62      4.20 o
  -1   1   8     4955.15     4816.09     49.44 o
   0   1   8     1907.42     1773.95     19.11 o
   1   1   8      735.33      776.11      9.62 o
   2   1   8     1518.73     1516.20     16.78 o
   3   1   8      444.61      489.43      7.30 o
   4   1   8     1073.19     1041.33     12.48 o
   5   1   8       60.50       65.19      3.31 o
   6   1   8      386.10      370.08      7.00 o
   7   1   8      595.73      616.60      9.25 o
   8   1   8       95.09       97.72      4.96 o
   9   1   8      279.33      289.10     10.63 o
  10   1   8        0.54        1.53      5.77 o
  11   1   8       13.24       26.30      6.23 o
 -19   2   8       21.72       20.04      7.33 o
 -18   2   8      192.08      205.40      9.22 o
 -17   2   8       30.54       22.95      4.31 o
 -16   2   8      335.40      354.24      7.46 o
 -15   2   8      101.90       82.80      3.66 o
 -14   2   8       96.05      107.47      5.74 o
 -13   2   8     1054.98     1036.53     11.30 o
 -12   2   8      425.22      442.42      6.65 o
 -11   2   8     2266.50     2220.56     19.68 o
 -10   2   8      259.51      265.88      3.64 o
  -9   2   8     1827.89     1848.77     15.26 o
  -8   2   8      502.86      522.36      6.33 o
  -7   2   8     2055.18     1996.75     16.29 o
  -6   2   8     1415.26     1467.20     14.86 o
  -5   2   8       53.76       58.51      2.29 o
  -4   2   8     1652.01     1544.47     13.83 o
  -3   2   8     1482.23     1545.86     15.13 o
  -2   2   8     1363.54     1355.61     15.06 o
  -1   2   8      545.08      520.37      7.15 o
   0   2   8      936.09      918.84     10.96 o
   1   2   8     1110.14     1078.52     14.53 o
   2   2   8      142.25      129.47      4.24 o
   3   2   8     1340.70     1324.57     15.14 o
   4   2   8       22.08       19.12      2.86 o
   5   2   8      766.92      827.55     10.71 o
   6   2   8      344.35      365.97      7.02 o
   7   2   8       31.09       31.22      4.58 o
   8   2   8       89.82       88.89      4.85 o
   9   2   8        6.45        5.14      4.26 o
  10   2   8      114.11      127.33      7.20 o
  11   2   8       11.82        8.11      6.06 o
 -18   3   8       17.71       21.92      4.26 o
 -17   3   8       69.41       65.58      6.94 o
 -16   3   8       18.29        9.13      3.41 o
 -15   3   8      181.98      186.15      5.08 o
 -14   3   8      366.99      363.60      6.12 o
 -13   3   8       75.05       82.65      2.76 o
 -12   3   8      101.51      101.58      3.00 o
 -11   3   8        6.03        4.28      1.73 o
 -10   3   8     1503.36     1471.97     12.47 o
  -9   3   8      584.25      574.41      5.86 o
  -8   3   8     4617.62     4805.51     37.75 o
  -7   3   8     2178.50     2267.43     18.37 o
  -6   3   8      986.94     1022.39     10.73 o
  -5   3   8     1456.50     1458.00     13.19 o
  -4   3   8       28.34       26.28      1.77 o
  -3   3   8     3031.08     3276.68     30.66 o
  -2   3   8       41.06       38.51      2.74 o
  -1   3   8     1083.74     1046.43     12.21 o
   0   3   8      231.89      208.11      4.83 o
   1   3   8      525.12      502.37      7.34 o
   2   3   8      537.73      561.47      9.26 o
   3   3   8       90.64       73.10      3.84 o
   4   3   8      135.86      136.19      5.74 o
   5   3   8        0.58        2.01      2.86 o
   6   3   8      393.51      401.82      7.45 o
   7   3   8        0.97        3.71      3.89 o
   8   3   8       67.92       71.37      4.88 o
   9   3   8       71.65       80.30      5.16 o
  10   3   8        4.33        3.30      5.69 o
  11   3   8       56.57       57.50      8.39 o
 -18   4   8        2.86        2.94      8.46 o
 -17   4   8       18.87       19.29      8.44 o
 -16   4   8       35.00       31.32      3.94 o
 -15   4   8       30.48       21.93      2.73 o
 -14   4   8      300.48      310.55      5.82 o
 -13   4   8      322.74      317.22      5.11 o
 -12   4   8       12.70        7.83      3.47 o
 -11   4   8      182.72      189.38      4.50 o
 -10   4   8        2.92        5.02      1.86 o
  -9   4   8      830.11      851.91      7.45 o
  -8   4   8     1630.56     1613.20     13.50 o
  -7   4   8      845.83      839.19      8.34 o
  -6   4   8     1038.23     1042.24     10.98 o
  -5   4   8     1381.19     1457.07     13.26 o
  -4   4   8     2046.85     2075.53     18.27 o
  -3   4   8       79.36       65.48      2.43 o
  -2   4   8     2041.70     2076.01     22.35 o
  -1   4   8      469.30      472.40      7.00 o
   0   4   8      659.07      661.73      8.79 o
   1   4   8       42.90       38.10      5.18 o
   2   4   8       66.18       70.15      3.18 o
   3   4   8      474.68      465.97      8.71 o
   4   4   8      105.05      100.96      4.31 o
   5   4   8      361.13      392.47      9.23 o
   6   4   8       18.50       11.73      5.19 o
   7   4   8      177.40      181.23     18.22 o
   8   4   8       42.51       41.38      6.24 o
   9   4   8        0.42       -4.41      5.98 o
  10   4   8       15.11       24.40      9.70 o
 -17   5   8       46.85       40.15      9.59 o
 -16   5   8        0.23       -1.83      7.72 o
 -15   5   8      177.97      183.02     14.05 o
 -14   5   8       46.43       41.49      3.45 o
 -13   5   8      218.01      223.28      5.17 o
 -12   5   8      211.28      210.74      4.36 o
 -11   5   8       10.39       13.67      2.09 o
 -10   5   8      347.82      350.00      6.96 o
  -9   5   8       84.76       74.71      2.46 o
  -8   5   8       70.41       73.98      2.35 o
  -7   5   8      312.13      319.98      4.56 o
  -6   5   8      469.95      487.70      5.71 o
  -5   5   8       75.83       70.84      3.33 o
  -4   5   8      199.00      206.41      3.80 o
  -3   5   8      175.35      205.68      4.30 o
  -2   5   8       18.85       17.45      2.51 o
  -1   5   8      604.92      614.25      8.45 o
   0   5   8      128.44      124.21      4.12 o
   1   5   8      143.95      136.97      4.33 o
   2   5   8      559.96      574.84      8.39 o
   3   5   8       23.12       16.69      2.87 o
   4   5   8      206.30      200.19      6.62 o
   5   5   8        0.59       -0.52      5.04 o
   6   5   8      112.78      115.79      6.94 o
   7   5   8       66.59       55.87      6.52 o
   8   5   8        3.37        4.74      6.02 o
   9   5   8        2.14       -0.09      6.38 o
  10   5   8        0.48       -3.44      6.68 o
 -17   6   8        0.68       -6.49      9.06 o
 -16   6   8      105.39      113.04      7.81 o
 -15   6   8        0.41       -1.13      6.11 o
 -14   6   8       83.76       83.92      8.02 o
 -13   6   8       36.69       30.78      3.17 o
 -12   6   8      133.78      138.20      4.10 o
 -11   6   8        1.27       -0.57      2.39 o
 -10   6   8     1325.82     1402.47     14.64 o
  -9   6   8     1111.08     1125.35     12.12 o
  -8   6   8       44.96       46.46      2.62 o
  -7   6   8      193.97      188.20      5.51 o
  -6   6   8       61.06       52.18      2.16 o
  -5   6   8        2.45        0.22      1.84 o
  -4   6   8      590.18      563.22      6.46 o
  -3   6   8      189.95      180.09      4.36 o
  -2   6   8       67.61       61.90      3.09 o
  -1   6   8        6.43        6.87      2.63 o
   0   6   8        1.64       -0.48      2.66 o
   1   6   8      137.22      127.67      4.69 o
   2   6   8       19.33       11.84      2.85 o
   3   6   8      212.31      198.67      8.34 o
   4   6   8        5.84        4.15      3.78 o
   5   6   8       28.40       38.60      4.32 o
   6   6   8        3.81        1.91      4.06 o
   7   6   8       45.92       41.18      6.66 o
   8   6   8        5.69        7.36     10.99 o
   9   6   8        2.61        5.23      7.12 o
 -16   7   8       29.88       26.97      7.34 o
 -15   7   8       49.24       51.15     10.10 o
 -14   7   8        0.02        1.82      9.87 o
 -13   7   8       48.82       46.85      5.81 o
 -12   7   8        9.05        6.71      3.20 o
 -11   7   8      103.33       91.76      4.04 o
 -10   7   8        0.41        3.49      3.22 o
  -9   7   8       80.83       77.18      3.23 o
  -8   7   8       37.20       38.17      2.50 o
  -7   7   8        2.05        2.50      2.23 o
  -6   7   8       13.74       14.60      1.96 o
  -5   7   8      118.33      118.74      4.25 o
  -4   7   8      202.33      219.85      4.15 o
  -3   7   8       51.27       55.71      2.62 o
  -2   7   8       32.73       29.96      2.92 o
  -1   7   8       12.54        7.08      2.81 o
   0   7   8      173.07      152.07      5.03 o
   1   7   8      199.56      201.25      5.76 o
   2   7   8       89.30       75.51      4.40 o
   3   7   8       22.99       15.53      3.82 o
   4   7   8        2.76        4.68      3.87 o
   5   7   8        5.54        8.15      4.12 o
   6   7   8        1.93        2.86      6.22 o
   7   7   8       29.22       20.84      6.86 o
   8   7   8        6.51       11.41      7.06 o
 -14   8   8        2.42       11.60      7.25 o
 -13   8   8        0.48       -0.72      6.84 o
 -12   8   8       14.90       12.03      3.46 o
 -11   8   8        6.72        9.31      5.10 o
 -10   8   8       14.08        8.86      3.47 o
  -9   8   8        7.67       -0.81      3.39 o
  -8   8   8        3.42        1.03      3.32 o
  -7   8   8       41.67       38.07      3.61 o
  -6   8   8       13.57        8.89      3.64 o
  -5   8   8        4.80        1.13      2.17 o
  -4   8   8        3.82        0.79      2.33 o
  -3   8   8        0.80        0.89      2.31 o
  -2   8   8      250.43      236.89      6.11 o
  -1   8   8        1.07       -2.20      2.92 o
   0   8   8       16.27       10.30      3.05 o
   1   8   8        8.69        6.90      3.61 o
   2   8   8        1.53       -3.58      3.58 o
   3   8   8       10.82        8.16      6.48 o
   4   8   8       68.84       61.47      6.89 o
   5   8   8       27.93       25.46      6.66 o
   6   8   8        2.78        4.23      6.78 o
   7   8   8        0.12        6.71      7.13 o
 -13   9   8       13.18        9.86      7.39 o
 -12   9   8        4.18        2.52      3.71 o
 -11   9   8        2.86        0.60      3.68 o
 -10   9   8       33.41       30.10      3.87 o
  -9   9   8        2.09       -3.22      3.53 o
  -8   9   8       27.27       19.79      3.70 o
  -7   9   8        0.87       -3.44      3.44 o
  -6   9   8        6.65        4.73      3.70 o
  -5   9   8        0.16       -1.84      3.76 o
  -4   9   8        7.87        4.09      3.33 o
  -3   9   8        6.78       11.82      3.65 o
  -2   9   8        0.95       -1.81      3.02 o
  -1   9   8       25.51       27.37      5.30 o
   0   9   8        0.05       -5.89      5.89 o
   1   9   8        0.02       -5.38      5.42 o
   2   9   8       22.39       19.60      6.07 o
   3   9   8        5.09        5.78     10.00 o
   4   9   8        0.11        5.24      6.50 o
   5   9   8        2.30        8.08      7.02 o
 -11  10   8        4.27        1.03      4.00 o
 -10  10   8        5.63        3.21      3.95 o
  -9  10   8        3.22        4.53      3.91 o
  -8  10   8        2.67        0.24      3.81 o
  -7  10   8        0.15        0.58      4.69 o
  -6  10   8       15.40       15.71      4.85 o
  -5  10   8        0.27       -4.54      4.57 o
  -4  10   8       79.74       79.26      5.34 o
  -3  10   8        5.66       -4.46      4.46 o
  -2  10   8        7.25        0.26      5.70 o
  -1  10   8        3.52        0.03      5.68 o
   0  10   8        3.11       13.30      5.71 o
   1  10   8       33.84       34.32      9.61 o
   2  10   8        0.14        0.02      6.34 o
   3  10   8        8.85        7.49      6.79 o
  -8  11   8       12.66       22.61      5.35 o
  -7  11   8       13.72       10.07      5.20 o
  -6  11   8        0.89        1.46      5.03 o
  -5  11   8        7.55        3.78      6.40 o
  -4  11   8        0.01       -5.07      6.28 o
  -3  11   8       19.63       13.86      6.59 o
  -2  11   8       16.85        8.12      6.41 o
  -1  11   8        9.65       17.93      7.39 o
   0  11   8       20.89       24.18      6.66 o
 -19   1   9        1.11       -4.66      4.66 o
 -18   1   9        3.13        0.80      4.59 o
 -17   1   9       17.77        7.85      3.45 o
 -16   1   9       15.17       12.65      3.59 o
 -15   1   9       98.51       89.90      3.81 o
 -14   1   9        4.40        4.99      2.54 o
 -13   1   9       34.14       24.34      2.62 o
 -12   1   9        4.53        2.03      2.04 o
 -11   1   9        7.61        6.76      2.28 o
 -10   1   9        8.60        4.05      2.11 o
  -9   1   9      155.63      164.60      3.76 o
  -8   1   9       67.70       63.90      2.32 o
  -7   1   9      152.73      164.70      3.51 o
  -6   1   9       80.09       96.31      2.67 o
  -5   1   9      189.37      190.61      4.98 o
  -4   1   9       89.17       88.59      2.89 o
  -3   1   9      195.51      189.35      5.57 o
  -2   1   9      227.61      226.44      4.35 o
  -1   1   9      120.12      131.75      4.39 o
   0   1   9        9.51       18.93      2.61 o
   1   1   9        0.31       -0.79      2.55 o
   2   1   9      231.87      243.32      5.55 o
   3   1   9      148.56      146.65      5.10 o
   4   1   9       21.23       19.34      3.00 o
   5   1   9       75.03       72.85      4.10 o
   6   1   9       22.90       22.78      3.43 o
   7   1   9       13.15       18.39      4.05 o
   8   1   9      214.85      210.59      8.03 o
   9   1   9        5.60        3.61      5.73 o
  10   1   9       74.04       64.12      6.75 o
 -19   2   9        0.23        0.47      4.83 o
 -18   2   9        1.79       -2.79      4.49 o
 -17   2   9        0.37       -3.52      3.52 o
 -16   2   9       44.76       34.56      3.47 o
 -15   2   9      235.94      225.43      6.20 o
 -14   2   9       97.27       98.43      3.38 o
 -13   2   9      194.43      195.30      5.22 o
 -12   2   9      183.67      176.39      4.21 o
 -11   2   9       64.14       59.90      2.24 o
 -10   2   9      173.03      178.27      3.85 o
  -9   2   9        1.32       -0.93      1.81 o
  -8   2   9      770.63      787.34      9.50 o
  -7   2   9        3.17        1.96      1.74 o
  -6   2   9       67.11       67.43      2.49 o
  -5   2   9      113.46      110.26      3.49 o
  -4   2   9      463.27      449.31      5.88 o
  -3   2   9     1461.96     1470.83     14.70 o
  -2   2   9        4.06        0.38      2.29 o
  -1   2   9       70.96       72.52      3.04 o
   0   2   9       36.22       32.35      2.75 o
   1   2   9      373.31      364.58     10.66 o
   2   2   9      442.46      441.00      7.20 o
   3   2   9        3.09        7.75      2.90 o
   4   2   9      324.96      333.97      6.69 o
   5   2   9       49.96       47.06      3.48 o
   6   2   9       32.74       29.92      3.50 o
   7   2   9       30.38       27.90      5.37 o
   8   2   9       17.60       14.17      5.37 o
   9   2   9       13.03       16.75      5.89 o
  10   2   9        5.27       -1.77      6.07 o
 -18   3   9       62.58       49.70      4.78 o
 -17   3   9        8.75        4.91      3.53 o
 -16   3   9       44.36       36.58      4.34 o
 -15   3   9       15.53       12.69      2.81 o
 -14   3   9      331.62      328.54      6.07 o
 -13   3   9        4.97        4.28      2.59 o
 -12   3   9      518.67      566.12      6.83 o
 -11   3   9      168.80      166.12      4.10 o
 -10   3   9      532.18      565.72      6.62 o
  -9   3   9      260.93      275.08      4.04 o
  -8   3   9       63.11       52.95      2.31 o
  -7   3   9     1573.47     1588.63     15.92 o
  -6   3   9      265.78      297.84      5.01 o
  -5   3   9     1701.94     1653.81     14.94 o
  -4   3   9       97.39       86.62      2.67 o
  -3   3   9      349.46      356.04      5.39 o
  -2   3   9      671.37      669.11      8.87 o
  -1   3   9       87.51       81.21      3.19 o
   0   3   9      369.40      362.95      6.48 o
   1   3   9       47.67       48.84      3.12 o
   2   3   9      452.90      434.91      8.54 o
   3   3   9      113.52      106.67      4.52 o
   4   3   9       97.46       89.51      4.45 o
   5   3   9        4.50        5.45      3.19 o
   6   3   9       11.92        8.92      4.05 o
   7   3   9       46.08       52.82      4.72 o
   8   3   9        0.24        3.38      4.49 o
   9   3   9        8.71        3.58      4.79 o
  10   3   9        1.86       -3.56      6.05 o
 -18   4   9       14.62       10.26      8.71 o
 -17   4   9      110.90       97.09      7.18 o
 -16   4   9       26.60       22.23      3.45 o
 -15   4   9       74.04       79.05      3.38 o
 -14   4   9       12.11       16.30      2.77 o
 -13   4   9      319.00      328.19      5.33 o
 -12   4   9      546.25      535.21      6.67 o
 -11   4   9      996.11      991.94     10.04 o
 -10   4   9      774.97      783.46      8.39 o
  -9   4   9      371.14      380.57      5.08 o
  -8   4   9      348.04      353.83      5.56 o
  -7   4   9      717.19      728.10      8.51 o
  -6   4   9      903.64      950.24     10.38 o
  -5   4   9      127.61      119.67      3.08 o
  -4   4   9     1093.76     1148.51     11.99 o
  -3   4   9       14.17       15.31      2.31 o
  -2   4   9      149.31      155.19      4.78 o
  -1   4   9       94.46      107.39      3.55 o
   0   4   9       11.19       14.01      2.72 o
   1   4   9      470.80      471.33      8.21 o
   2   4   9       22.69       24.44      3.03 o
   3   4   9      343.27      337.26      7.87 o
   4   4   9       50.03       45.63      4.10 o
   5   4   9       24.13       22.61      7.69 o
   6   4   9      172.12      193.19     18.40 o
   7   4   9        5.19        3.40      5.87 o
   8   4   9       36.58       39.60      6.80 o
   9   4   9       11.51       15.30      6.82 o
 -17   5   9       41.31       46.00      9.57 o
 -16   5   9       71.05       74.95      9.85 o
 -15   5   9        2.35        2.57      2.92 o
 -14   5   9      206.33      213.46      5.45 o
 -13   5   9       72.52       62.74      3.16 o
 -12   5   9       79.70       79.49      2.80 o
 -11   5   9      130.11      108.05      3.09 o
 -10   5   9       15.42        9.80      2.53 o
  -9   5   9      292.32      288.06      6.12 o
  -8   5   9      195.31      203.29      6.28 o
  -7   5   9      985.89     1031.69     11.22 o
  -6   5   9      171.04      171.19      3.84 o
  -5   5   9      863.10      876.64      8.88 o
  -4   5   9      447.07      458.82      7.20 o
  -3   5   9       63.61       71.58      2.78 o
  -2   5   9      567.08      592.02      8.51 o
  -1   5   9       11.72        6.36      2.72 o
   0   5   9      432.06      462.50      7.56 o
   1   5   9        2.20        4.75      2.82 o
   2   5   9      101.17      102.93      4.04 o
   3   5   9      118.95      110.02      8.00 o
   4   5   9       70.47       67.09      4.64 o
   5   5   9      178.32      183.06      8.00 o
   6   5   9        0.97       -0.15      5.85 o
   7   5   9       98.71      109.86      7.76 o
   8   5   9        2.38       -4.18      6.66 o
   9   5   9       41.38       52.33      7.46 o
 -17   6   9       19.16       14.69      9.77 o
 -16   6   9       46.50       49.47      7.04 o
 -15   6   9       27.95       23.50      6.30 o
 -14   6   9        0.08       -3.13      3.13 o
 -13   6   9      116.61      120.68      4.80 o
 -12   6   9       43.23       41.70      2.94 o
 -11   6   9      156.44      164.44      4.51 o
 -10   6   9      488.11      504.15      7.25 o
  -9   6   9      124.19      129.72      5.40 o
  -8   6   9       15.77       21.30      2.85 o
  -7   6   9       26.76       21.93      2.68 o
  -6   6   9      104.34      116.18      4.06 o
  -5   6   9      609.08      626.89      7.08 o
  -4   6   9      457.98      457.23      6.45 o
  -3   6   9      516.90      530.32      7.09 o
  -2   6   9       90.82       88.96      3.55 o
  -1   6   9      419.13      472.84      7.86 o
   0   6   9       75.71       60.95      3.38 o
   1   6   9      384.90      414.69      7.48 o
   2   6   9      127.24      128.55      4.69 o
   3   6   9      256.19      229.79      7.75 o
   4   6   9      168.79      161.46      6.36 o
   5   6   9       17.25       21.52      4.36 o
   6   6   9      102.10      109.02      5.62 o
   7   6   9        0.25        1.84      6.58 o
   8   6   9       42.67       38.94      7.44 o
 -16   7   9       24.97       37.36      7.48 o
 -15   7   9        6.80        8.67      7.04 o
 -14   7   9       60.86       64.17      7.31 o
 -13   7   9       20.07       19.70      3.68 o
 -12   7   9      535.17      541.99      9.16 o
 -11   7   9      172.26      167.39      5.65 o
 -10   7   9      177.24      188.15      5.75 o
  -9   7   9      341.69      356.32      6.14 o
  -8   7   9       14.04       11.79      2.53 o
  -7   7   9      712.24      773.45     10.29 o
  -6   7   9      160.76      191.30      4.56 o
  -5   7   9       64.36       66.67      2.82 o
  -4   7   9      131.76      153.60      4.43 o
  -3   7   9       70.84       72.68      2.94 o
  -2   7   9      480.30      536.46      8.46 o
  -1   7   9       14.24       14.99      3.68 o
   0   7   9      713.99      722.76     12.19 o
   1   7   9       10.97       15.11      4.83 o
   2   7   9      101.39      104.28      4.95 o
   3   7   9       74.70       74.67      4.73 o
   4   7   9       71.12       77.18      5.01 o
   5   7   9       95.63       95.86      7.67 o
   6   7   9        3.48       -5.99      6.61 o
   7   7   9       28.62       25.94      7.44 o
 -14   8   9        4.38        5.74      8.93 o
 -13   8   9      141.15      156.66      7.58 o
 -12   8   9        1.41        1.98      6.45 o
 -11   8   9      109.18      115.42      4.64 o
 -10   8   9       96.81      100.36      4.49 o
  -9   8   9      190.55      202.20      6.49 o
  -8   8   9      338.25      365.61     10.16 o
  -7   8   9      209.34      213.62      6.75 o
  -6   8   9      867.00      921.50     12.44 o
  -5   8   9       44.04       56.34      3.34 o
  -4   8   9      283.80      266.03      5.41 o
  -3   8   9      535.84      527.49      8.38 o
  -2   8   9      161.68      176.92      8.36 o
  -1   8   9      396.52      429.71      7.98 o
   0   8   9       18.96       12.66      3.83 o
   1   8   9       97.91       98.70      5.62 o
   2   8   9       15.58       18.36      5.97 o
   3   8   9       63.76       64.77      7.04 o
   4   8   9       70.49       77.79      7.37 o
   5   8   9        6.79        4.67      6.74 o
   6   8   9       30.29       37.51      7.50 o
 -13   9   9        0.25        6.19      7.58 o
 -12   9   9      146.07      161.28      7.09 o
 -11   9   9       40.86       47.95      4.29 o
 -10   9   9       66.09       76.67      4.51 o
  -9   9   9      124.05      138.72      7.25 o
  -8   9   9       19.81       17.29      3.88 o
  -7   9   9      236.40      260.93      7.33 o
  -6   9   9       10.17       12.00      3.66 o
  -5   9   9      254.21      259.34      7.18 o
  -4   9   9       89.28       84.42      4.67 o
  -3   9   9      143.02      129.41      6.25 o
  -2   9   9      154.53      148.99      5.69 o
  -1   9   9       11.90        5.95      8.79 o
   0   9   9      181.00      194.71     18.45 o
   1   9   9        0.31        1.08      5.98 o
   2   9   9       81.00       68.07      7.01 o
   3   9   9       34.28       41.15      7.16 o
   4   9   9       18.54       18.54      7.06 o
 -10  10   9       38.59       46.20      4.53 o
  -9  10   9       68.90       65.76      4.72 o
  -8  10   9       54.11       69.03      5.71 o
  -7  10   9        0.12       -1.39      4.93 o
  -6  10   9       65.88       73.25      5.68 o
  -5  10   9        9.88        8.99      4.89 o
  -4  10   9       88.62       88.10      5.80 o
  -3  10   9       71.24       69.38      6.97 o
  -2  10   9       13.44       -0.23      8.58 o
  -1  10   9       69.60       64.07     10.13 o
   0  10   9        0.77        0.65      6.07 o
   1  10   9       36.36       41.11      7.05 o
   2  10   9        4.07        3.10      6.76 o
  -6  11   9        0.12        2.50      5.41 o
  -5  11   9       53.52       53.56      7.41 o
  -4  11   9        2.55        0.00      6.76 o
  -3  11   9       22.55       27.43      8.46 o
 -19   0  10       45.90       51.72      7.99 o
 -18   0  10       31.54       34.49      7.27 o
 -17   0  10      678.46      720.84     15.29 o
 -16   0  10        4.95       11.99      5.46 o
 -15   0  10      253.16      272.70      9.60 o
 -14   0  10      276.41      256.63      9.08 o
 -13   0  10       80.90       75.04      3.85 o
 -12   0  10     2854.68     2747.91     42.07 o
 -11   0  10       12.16       16.17      4.05 o
 -10   0  10     3135.55     3122.53     38.70 o
  -9   0  10      100.40       93.23      4.03 o
  -8   0  10     1600.34     1591.45     21.18 o
  -7   0  10     2334.81     2484.63     36.22 o
  -6   0  10      630.26      580.06     11.37 o
  -5   0  10     2907.06     3106.90     46.65 o
  -4   0  10      373.67      365.06      8.81 o
  -3   0  10     2991.06     2835.87     42.81 o
  -2   0  10        7.28        8.61      2.87 o
  -1   0  10     1112.35     1079.22     19.22 o
   0   0  10     1404.62     1406.29     32.92 o
   1   0  10       86.71       80.83      6.84 o
   2   0  10      465.46      442.20     10.47 o
   3   0  10       44.42       36.11      5.35 o
   4   0  10      512.34      511.55     11.80 o
   5   0  10      527.68      548.76     27.92 o
   6   0  10       13.31        8.13      4.85 o
   7   0  10      393.63      410.48     11.99 o
   8   0  10       10.10       18.48      8.66 o
   9   0  10       18.73       26.43      8.74 o
 -19   1  10       49.36       47.74      5.51 o
 -18   1  10      150.31      137.83      6.48 o
 -17   1  10       20.79       27.37      3.77 o
 -16   1  10      468.73      477.41      8.55 o
 -15   1  10       40.92       28.81      3.39 o
 -14   1  10       46.99       51.37      3.04 o
 -13   1  10      458.23      453.71      6.78 o
 -12   1  10      162.62      171.25      4.83 o
 -11   1  10     1447.99     1432.51     16.61 o
 -10   1  10       28.02       25.89      2.48 o
  -9   1  10     1785.09     1801.34     16.45 o
  -8   1  10      569.42      569.28      6.58 o
  -7   1  10     1603.55     1671.45     15.32 o
  -6   1  10     3250.20     3357.98     31.86 o
  -5   1  10      530.94      554.85      7.87 o
  -4   1  10     2281.23     2219.46     24.09 o
  -3   1  10       32.31       29.36      2.34 o
  -2   1  10     2657.60     2591.46     24.89 o
  -1   1  10     1129.32     1104.76     13.17 o
   0   1  10      718.86      642.21      8.93 o
   1   1  10      626.31      599.51      8.71 o
   2   1  10       54.90       58.66      3.47 o
   3   1  10      255.14      276.64      6.31 o
   4   1  10       41.32       35.49      3.86 o
   5   1  10       72.28       70.05      3.98 o
   6   1  10       43.51       45.15      3.90 o
   7   1  10       51.41       44.88      4.81 o
   8   1  10       61.87       73.34      6.78 o
   9   1  10        0.71        9.88      8.64 o
 -19   2  10       50.96       38.38      5.28 o
 -18   2  10       35.21       40.75      4.38 o
 -17   2  10       39.94       41.94      4.27 o
 -16   2  10        5.66       -0.96      3.23 o
 -15   2  10      354.90      379.40     11.74 o
 -14   2  10      149.51      149.85      4.59 o
 -13   2  10      548.75      567.02      7.77 o
 -12   2  10      129.17      123.48      4.53 o
 -11   2  10       38.74       34.58      2.61 o
 -10   2  10     2099.79     2062.22     20.38 o
  -9   2  10      102.96       97.85      4.28 o
  -8   2  10     2231.86     2301.10     25.66 o
  -7   2  10     1093.48     1051.41     11.31 o
  -6   2  10       11.39       10.98      2.22 o
  -5   2  10     1190.31     1233.64     14.36 o
  -4   2  10        0.22       -2.13      2.13 o
  -3   2  10     2577.64     2610.28     25.02 o
  -2   2  10       30.60       35.93      2.87 o
  -1   2  10     1238.57     1279.14     14.97 o
   0   2  10     1043.79     1060.15     12.94 o
   1   2  10      242.14      231.52      6.98 o
   2   2  10      358.86      345.87      6.70 o
   3   2  10        0.65       -0.15      3.09 o
   4   2  10      412.71      427.11      7.84 o
   5   2  10        3.11        3.01      3.42 o
   6   2  10      106.89      103.22      5.32 o
   7   2  10       68.36       61.27      5.13 o
   8   2  10       48.77       45.83      5.21 o
   9   2  10       36.80       46.27      6.87 o
 -18   3  10       77.34       74.58      5.46 o
 -17   3  10        1.45       -2.98      3.67 o
 -16   3  10      185.32      192.04      9.52 o
 -15   3  10      227.20      222.53      5.75 o
 -14   3  10      277.73      296.47      6.26 o
 -13   3  10      462.97      459.11      7.08 o
 -12   3  10      703.94      717.68      8.09 o
 -11   3  10      311.31      306.61      5.52 o
 -10   3  10        0.19       -0.50      2.26 o
  -9   3  10      341.42      347.25      5.65 o
  -8   3  10      243.58      215.95      5.36 o
  -7   3  10      634.73      646.07      7.95 o
  -6   3  10       80.85       71.91      3.76 o
  -5   3  10     1552.20     1595.94     15.98 o
  -4   3  10      138.92      150.34      4.29 o
  -3   3  10       58.09       52.59      2.66 o
  -2   3  10      350.42      356.56      6.70 o
  -1   3  10      415.90      427.42      7.17 o
   0   3  10      640.24      606.18      8.92 o
   1   3  10      514.78      483.45     10.42 o
   2   3  10       28.45       33.94      3.93 o
   3   3  10      714.44      791.88     12.62 o
   4   3  10        8.72        6.03      3.95 o
   5   3  10      320.44      348.10     11.48 o
   6   3  10       62.07       58.86      6.38 o
   7   3  10       43.09       34.78      4.88 o
   8   3  10       81.57       77.42      5.70 o
   9   3  10        6.73        1.80     11.87 o
 -18   4  10        0.65        1.32      8.64 o
 -17   4  10      199.64      200.65     10.79 o
 -16   4  10       13.85        7.01      5.11 o
 -15   4  10      407.59      439.11      7.96 o
 -14   4  10      109.03       95.72      3.64 o
 -13   4  10       29.92       25.06      2.93 o
 -12   4  10       24.73       22.17      2.42 o
 -11   4  10      132.74      133.24      3.75 o
 -10   4  10      677.44      701.79      8.53 o
  -9   4  10      199.17      211.68      5.50 o
  -8   4  10     1233.44     1253.09     18.07 o
  -7   4  10        4.40        6.47      2.66 o
  -6   4  10      155.35      142.71      4.80 o
  -5   4  10       13.62       16.91      2.33 o
  -4   4  10       21.62       25.78      2.46 o
  -3   4  10      947.32      937.77     10.47 o
  -2   4  10       34.96       33.54      3.07 o
  -1   4  10       87.24       86.03      3.64 o
   0   4  10       53.78       67.04      4.67 o
   1   4  10        3.98       -2.93      2.93 o
   2   4  10      361.88      352.33      7.20 o
   3   4  10       15.38       15.96      3.34 o
   4   4  10      449.67      468.90     10.27 o
   5   4  10        2.20        5.90      5.74 o
   6   4  10      176.26      187.36     15.19 o
   7   4  10       24.66       30.00      6.71 o
   8   4  10        9.21        6.89      7.34 o
 -17   5  10        3.47        8.72      9.39 o
 -16   5  10       88.34       83.91      5.08 o
 -15   5  10        0.11        0.42      3.14 o
 -14   5  10       92.42       93.74      3.62 o
 -13   5  10       35.84       37.89      3.10 o
 -12   5  10       15.46       13.73      2.69 o
 -11   5  10       56.27       53.34      3.09 o
 -10   5  10       14.34       12.95      2.88 o
  -9   5  10      611.22      630.43      9.07 o
  -8   5  10      664.08      668.43      9.40 o
  -7   5  10        7.59        9.68      2.74 o
  -6   5  10      531.20      513.32      6.91 o
  -5   5  10       41.56       47.10      2.90 o
  -4   5  10      856.86      923.67     10.40 o
  -3   5  10       26.62       22.44      2.60 o
  -2   5  10       76.73       94.53      3.68 o
  -1   5  10       16.59       10.31      3.26 o
   0   5  10       23.08       13.78      3.04 o
   1   5  10      267.49      238.94      6.21 o
   2   5  10       48.66       48.16      3.63 o
   3   5  10      102.12      106.01      5.16 o
   4   5  10       10.65        7.45      4.27 o
   5   5  10       20.62       29.46      4.65 o
   6   5  10       16.01       14.83      6.59 o
   7   5  10       30.13       23.27      6.86 o
   8   5  10       16.67       10.11      7.14 o
 -16   6  10       30.20       19.91      6.79 o
 -15   6  10        3.80        0.05      3.85 o
 -14   6  10       24.74       19.69      3.70 o
 -13   6  10        6.10       10.27      3.54 o
 -12   6  10       82.17       72.49      3.37 o
 -11   6  10        0.21        0.91      2.96 o
 -10   6  10        2.88       -2.62      2.62 o
  -9   6  10      123.93      122.41      5.24 o
  -8   6  10       32.49       38.89      3.07 o
  -7   6  10      467.53      500.00      7.94 o
  -6   6  10      348.24      328.96      5.68 o
  -5   6  10      262.03      258.78      5.25 o
  -4   6  10      284.47      282.98      5.45 o
  -3   6  10      402.56      375.26      6.17 o
  -2   6  10       49.81       43.71      3.33 o
  -1   6  10      390.59      355.66      7.23 o
   0   6  10      261.20      256.67      6.69 o
   1   6  10       79.72       62.88      3.79 o
   2   6  10        9.57        7.11      4.03 o
   3   6  10        0.05        0.61      4.02 o
   4   6  10       11.81       17.46      4.54 o
   5   6  10        0.04       -5.00      5.72 o
   6   6  10        2.06        1.99      4.77 o
   7   6  10       21.46       29.34      7.69 o
 -15   7  10        8.56        9.87      9.59 o
 -14   7  10        2.91        2.65      4.06 o
 -13   7  10        2.14       -3.55      3.61 o
 -12   7  10       44.26       38.72      5.28 o
 -11   7  10      148.59      129.02      4.76 o
 -10   7  10        2.20       -3.81      3.81 o
  -9   7  10      261.89      253.08      5.93 o
  -8   7  10       68.01       70.51      4.12 o
  -7   7  10        7.58        7.40      3.10 o
  -6   7  10      201.61      190.14      4.90 o
  -5   7  10        4.21        4.91      2.55 o
  -4   7  10      137.77      118.43      5.12 o
  -3   7  10        8.96       10.43      2.66 o
  -2   7  10       19.96       19.58      3.35 o
  -1   7  10        0.03       -1.56      3.20 o
   0   7  10       33.68       29.17      3.94 o
   1   7  10       27.99       26.38      4.24 o
   2   7  10       13.14       19.87      4.30 o
   3   7  10       12.29       11.86      4.30 o
   4   7  10        0.09       -1.19      4.46 o
   5   7  10        1.50       -0.07      6.69 o
   6   7  10        1.79        7.31      9.95 o
 -14   8  10        8.17        4.96      7.37 o
 -13   8  10        7.54        9.15      4.46 o
 -12   8  10        0.01       -3.82      3.82 o
 -11   8  10       36.23       31.95      4.10 o
 -10   8  10       23.57       18.53      3.92 o
  -9   8  10      119.44      114.58      4.79 o
  -8   8  10      160.25      144.31      5.40 o
  -7   8  10        0.48        4.12      3.59 o
  -6   8  10       36.49       34.26      5.77 o
  -5   8  10        2.09       -0.08      3.10 o
  -4   8  10        8.42       10.40      2.72 o
  -3   8  10        2.47        3.59      2.75 o
  -2   8  10        5.34        6.60      2.85 o
  -1   8  10        2.98       -0.52      3.31 o
   0   8  10        0.03       -3.19      3.92 o
   1   8  10        0.18        2.09      4.20 o
   2   8  10       21.10       32.83      6.47 o
   3   8  10        5.29       14.83      6.53 o
   4   8  10        0.66        8.90      6.85 o
 -12   9  10       11.71        3.74      9.25 o
 -11   9  10        0.34       -4.11      4.11 o
 -10   9  10        0.87       -0.92      4.06 o
  -9   9  10       14.20       11.85      4.15 o
  -8   9  10      116.83      114.10      4.99 o
  -7   9  10        5.90        2.51      3.89 o
  -6   9  10      115.28      124.61      6.85 o
  -5   9  10       10.33        7.66      4.66 o
  -4   9  10        2.65        2.68      4.05 o
  -3   9  10       23.73       26.64      5.41 o
  -2   9  10       15.88       20.90      5.66 o
  -1   9  10       24.44       28.79      6.08 o
   0   9  10        0.42        4.17      5.99 o
   1   9  10        3.55       11.23      6.25 o
   2   9  10       13.75       21.29      7.09 o
   3   9  10        0.32        6.62      6.91 o
 -10  10  10        0.69       -0.66      7.32 o
  -9  10  10        3.05       -0.51      5.49 o
  -8  10  10        3.34       -3.01      5.32 o
  -7  10  10       12.47       15.20      5.39 o
  -6  10  10       11.01       11.70      5.15 o
  -5  10  10       73.86       76.64      5.79 o
  -4  10  10        7.08        0.48      6.41 o
  -3  10  10       16.93       13.82      9.32 o
  -2  10  10        4.45        1.68      9.37 o
  -1  10  10        8.38        9.87     10.14 o
   0  10  10        1.95       13.58     10.28 o
 -19   1  11       33.36       31.25      5.55 o
 -18   1  11        1.31       -5.00      5.00 o
 -17   1  11       13.28       12.45      4.20 o
 -16   1  11        0.10       -3.36      3.36 o
 -15   1  11      155.52      131.83      4.50 o
 -14   1  11       31.53       22.56      2.99 o
 -13   1  11        5.98       -2.48      2.70 o
 -12   1  11       10.50       12.24      3.07 o
 -11   1  11       26.64       12.84      3.03 o
 -10   1  11      190.75      188.73      5.69 o
  -9   1  11       20.89       28.19      2.59 o
  -8   1  11      366.00      382.73      6.87 o
  -7   1  11       81.05       73.97      3.02 o
  -6   1  11      400.61      403.99      6.84 o
  -5   1  11      116.67      103.89      3.74 o
  -4   1  11      298.17      283.13      6.64 o
  -3   1  11      634.27      644.31      8.05 o
  -2   1  11       25.04       22.76      2.61 o
  -1   1  11       14.33       17.70      3.05 o
   0   1  11      139.58      124.43      4.31 o
   1   1  11       26.60       29.11      3.29 o
   2   1  11       96.60       94.55      4.08 o
   3   1  11       17.42       19.31      3.45 o
   4   1  11        0.14       -0.39      3.47 o
   5   1  11        3.80        2.09      5.80 o
   6   1  11       41.66       42.69      4.93 o
   7   1  11        0.63        0.77      5.73 o
   8   1  11        5.35       -0.58      6.39 o
 -18   2  11       10.31        3.11      4.99 o
 -17   2  11        3.82       -3.83      3.98 o
 -16   2  11       42.65       42.36      3.79 o
 -15   2  11        0.99        2.12      3.34 o
 -14   2  11      100.40       98.25      3.62 o
 -13   2  11       42.67       41.77      3.28 o
 -12   2  11       25.88       24.67      3.14 o
 -11   2  11      604.15      581.63      8.76 o
 -10   2  11       31.69       27.73      2.65 o
  -9   2  11     1705.99     1720.30     17.45 o
  -8   2  11      230.56      241.95      5.74 o
  -7   2  11      561.90      564.79      8.40 o
  -6   2  11      825.42      852.26     10.97 o
  -5   2  11      588.75      621.45      8.87 o
  -4   2  11      533.73      541.22      7.25 o
  -3   2  11      259.38      259.06      5.76 o
  -2   2  11       27.60       29.62      2.67 o
  -1   2  11       17.32       20.12      3.04 o
   0   2  11        0.77        1.54      2.97 o
   1   2  11       39.42       37.78      4.11 o
   2   2  11       37.37       30.15      4.16 o
   3   2  11       41.21       37.74      3.74 o
   4   2  11       68.44       67.30      4.17 o
   5   2  11        0.69       -3.59      3.69 o
   6   2  11        0.33        3.28      4.71 o
   7   2  11       17.42       27.41      6.83 o
   8   2  11       32.55       29.30      6.89 o
 -18   3  11        1.79       -1.76      4.04 o
 -17   3  11        2.21       -1.56      3.79 o
 -16   3  11       37.49       32.55      4.11 o
 -15   3  11      103.16      107.35      4.45 o
 -14   3  11        1.75        6.25      3.01 o
 -13   3  11      123.03      114.26      3.75 o
 -12   3  11       67.94       57.98      3.44 o
 -11   3  11        0.98       -2.79      2.79 o
 -10   3  11      126.43      137.68      3.92 o
  -9   3  11      114.70       96.17      4.24 o
  -8   3  11      266.82      290.38      6.20 o
  -7   3  11        5.82        5.52      3.19 o
  -6   3  11      491.06      496.39      7.87 o
  -5   3  11       33.82       28.21      2.57 o
  -4   3  11      451.96      454.52      6.67 o
  -3   3  11      130.52      138.00      4.15 o
  -2   3  11        0.43        2.72      2.90 o
  -1   3  11      135.91      150.56      5.19 o
   0   3  11       39.60       41.64      3.42 o
   1   3  11      130.52      119.16      4.23 o
   2   3  11       46.22       43.79      3.67 o
   3   3  11       55.10       44.72      4.60 o
   4   3  11       56.94       62.69      4.89 o
   5   3  11        0.59        0.13      5.86 o
   6   3  11       50.39       58.27      7.74 o
   7   3  11        0.12       -1.60      7.29 o
   8   3  11        2.69        2.86     10.04 o
 -18   4  11       22.13       15.64      4.79 o
 -17   4  11       16.74       16.10      4.02 o
 -16   4  11       27.52       24.53      4.88 o
 -15   4  11       22.26       23.73      3.28 o
 -14   4  11      254.88      259.41      6.17 o
 -13   4  11       11.08       10.96      2.93 o
 -12   4  11      220.58      233.93      5.66 o
 -11   4  11      116.29      118.49      3.68 o
 -10   4  11       38.96       40.30      3.24 o
  -9   4  11      419.68      450.88      7.71 o
  -8   4  11       53.07       51.62      3.21 o
  -7   4  11      293.69      300.73      7.30 o
  -6   4  11       58.93       52.06      3.26 o
  -5   4  11       50.24       56.68      2.89 o
  -4   4  11      828.37      832.42      9.74 o
  -3   4  11        2.28       -1.94      2.48 o
  -2   4  11      438.38      449.97      7.77 o
  -1   4  11       22.15       10.19      3.09 o
   0   4  11       95.20      125.25      4.35 o
   1   4  11       78.30       78.50      4.04 o
   2   4  11       96.68       97.96      4.46 o
   3   4  11      184.47      179.96      5.95 o
   4   4  11        3.31       -1.81      6.78 o
   5   4  11       93.62       99.81      7.39 o
   6   4  11        2.34        6.35      6.66 o
   7   4  11       33.18       34.14      7.16 o
 -17   5  11      123.65      112.82     11.20 o
 -16   5  11       24.84       15.02      4.88 o
 -15   5  11       57.83       61.51      3.98 o
 -14   5  11        0.82       -1.19      3.76 o
 -13   5  11      283.99      296.08      6.36 o
 -12   5  11       53.20       53.37      3.30 o
 -11   5  11      934.37      954.22     11.23 o
 -10   5  11        5.61        6.67      3.02 o
  -9   5  11      177.68      180.65      5.73 o
  -8   5  11        8.84        2.21      2.84 o
  -7   5  11      228.19      269.90      6.18 o
  -6   5  11      467.05      478.37      6.95 o
  -5   5  11       34.17       39.13      3.53 o
  -4   5  11      208.42      230.53      5.26 o
  -3   5  11        3.18       -0.17      2.87 o
  -2   5  11        0.27       -3.06      3.06 o
  -1   5  11      349.45      388.35      7.61 o
   0   5  11       64.29       66.45      3.90 o
   1   5  11      544.56      520.39      8.98 o
   2   5  11       38.36       41.15      3.86 o
   3   5  11      111.19       91.49      5.33 o
   4   5  11       85.28       85.02      5.45 o
   5   5  11        6.84        6.37      4.79 o
   6   5  11       46.85       54.83      5.46 o
 -16   6  11      122.97      124.58     10.41 o
 -15   6  11        0.15       -0.93      4.24 o
 -14   6  11      108.01      116.38      5.39 o
 -13   6  11        6.84        4.65      3.72 o
 -12   6  11      289.20      301.32      6.50 o
 -11   6  11      371.98      389.58      6.99 o
 -10   6  11      160.57      144.93      8.06 o
  -9   6  11      239.54      268.44      9.10 o
  -8   6  11      208.40      204.20      6.84 o
  -7   6  11      332.75      369.36      8.72 o
  -6   6  11       47.10       56.41      3.38 o
  -5   6  11      203.15      194.19      5.18 o
  -4   6  11      170.06      172.64      4.93 o
  -3   6  11      104.77       92.59      3.50 o
  -2   6  11      364.60      402.03      7.89 o
  -1   6  11       25.40       26.13      3.55 o
   0   6  11      161.36      173.49      6.01 o
   1   6  11        3.94        6.39      3.45 o
   2   6  11       64.67       68.95      5.01 o
   3   6  11       72.46       72.76      5.27 o
   4   6  11       49.73       43.39      5.16 o
   5   6  11       62.94       59.70      5.62 o
   6   6  11        3.35       12.28      7.25 o
 -15   7  11       68.88       67.42      5.22 o
 -14   7  11        3.20       -4.33      4.33 o
 -13   7  11      193.44      211.59     13.63 o
 -12   7  11       82.56       82.26      4.57 o
 -11   7  11       41.68       55.81      4.28 o
 -10   7  11      277.08      298.05      7.84 o
  -9   7  11       14.34       13.02      3.24 o
  -8   7  11      389.09      427.02      7.85 o
  -7   7  11        3.61       10.27      3.12 o
  -6   7  11      610.22      623.72      8.34 o
  -5   7  11      173.88      164.77      6.69 o
  -4   7  11      133.48      125.16      4.05 o
  -3   7  11      469.85      474.69      7.42 o
  -2   7  11       10.58       11.05      2.98 o
  -1   7  11      251.86      282.74      7.20 o
   0   7  11       43.15       58.00      4.75 o
   1   7  11       92.28       98.48      5.48 o
   2   7  11       15.65       25.08      4.64 o
   3   7  11       15.45       16.60      4.73 o
   4   7  11       45.00       60.28      7.70 o
 -14   8  11       33.52       31.54      4.98 o
 -13   8  11        1.62        0.60      5.58 o
 -12   8  11       86.17       87.81      5.64 o
 -11   8  11      179.70      178.68      6.14 o
 -10   8  11        0.87        0.30      3.90 o
  -9   8  11      260.96      307.60      8.08 o
  -8   8  11        0.07        0.94      3.80 o
  -7   8  11       79.78       83.79      5.13 o
  -6   8  11       34.42       40.23      4.86 o
  -5   8  11       31.17       34.72      4.44 o
  -4   8  11      159.19      170.07      9.21 o
  -3   8  11      122.97      121.73      3.97 o
  -2   8  11      244.09      258.53      6.22 o
  -1   8  11        7.23        5.32      4.22 o
   0   8  11      109.21      104.86      6.32 o
   1   8  11       17.28        5.64      6.35 o
   2   8  11       31.48       22.76      6.95 o
   3   8  11       31.22       30.14      7.36 o
 -12   9  11       16.15       26.03      5.25 o
 -11   9  11       41.88       43.16      5.52 o
 -10   9  11      131.79      125.42      5.39 o
  -9   9  11       33.12       37.21      4.49 o
  -8   9  11      270.66      313.27      8.56 o
  -7   9  11       19.35       26.06      4.26 o
  -6   9  11      197.83      221.64      8.50 o
  -5   9  11      112.37      110.15      5.58 o
  -4   9  11        9.32       15.31      4.50 o
  -3   9  11       91.58       92.02     10.25 o
  -2   9  11        5.17        1.57      5.89 o
  -1   9  11       54.65       56.06      6.91 o
   0   9  11        0.04       -6.21      6.21 o
   1   9  11       47.26       45.88      7.18 o
  -8  10  11       23.61       25.42      5.69 o
  -7  10  11       87.86       90.38      6.30 o
  -6  10  11        5.81        3.63      5.42 o
  -5  10  11      135.78      112.55     10.58 o
  -4  10  11       31.20       30.01      9.82 o
  -3  10  11       21.21       35.69      9.49 o
  -2  10  11       71.78       75.15     10.97 o
 -19   0  12       67.60       57.71      8.70 o
 -18   0  12      374.54      383.87     16.74 o
 -17   0  12       25.13       39.17      7.98 o
 -16   0  12       19.33       26.48      6.50 o
 -15   0  12       61.48       51.47      5.55 o
 -14   0  12        2.14        3.78      4.74 o
 -13   0  12      777.14      816.16     16.04 o
 -12   0  12       55.22       46.88      4.95 o
 -11   0  12      925.83      918.64     17.14 o
 -10   0  12      355.65      325.37     10.97 o
  -9   0  12     2280.81     2262.82     35.44 o
  -8   0  12     1429.62     1489.59     26.86 o
  -7   0  12      659.30      636.33     13.10 o
  -6   0  12     3013.47     3018.16     45.98 o
  -5   0  12      541.22      529.40     11.77 o
  -4   0  12      963.14     1022.58     18.19 o
  -3   0  12      120.56      133.51      6.51 o
  -2   0  12     1336.35     1295.05     22.09 o
  -1   0  12      319.00      327.96      7.76 o
   0   0  12      122.41      111.15      5.99 o
   1   0  12      256.49      284.66      9.86 o
   2   0  12       27.58       19.61      5.21 o
   3   0  12      104.54       90.15      6.11 o
   4   0  12       15.67       23.01      5.43 o
   5   0  12      126.33      122.66      7.01 o
   6   0  12        3.59        0.97      8.23 o
   7   0  12       29.99       25.56      8.99 o
 -18   1  12       39.71       45.69      5.91 o
 -17   1  12      224.56      227.34      8.19 o
 -16   1  12       57.36       48.56      4.05 o
 -15   1  12       86.10      101.63      4.44 o
 -14   1  12      333.02      326.76      6.54 o
 -13   1  12       18.39       22.01      3.38 o
 -12   1  12     1267.73     1241.14     15.21 o
 -11   1  12        0.86        5.13      3.03 o
 -10   1  12      730.63      718.29     10.15 o
  -9   1  12      249.47      256.08      6.17 o
  -8   1  12      174.91      189.73      8.37 o
  -7   1  12      798.26      805.57     10.78 o
  -6   1  12      114.56       99.52      3.74 o
  -5   1  12      942.41      961.95     12.27 o
  -4   1  12      223.03      210.82      5.81 o
  -3   1  12      503.47      510.19      7.29 o
  -2   1  12      294.74      311.41      6.01 o
  -1   1  12      286.07      256.63      5.75 o
   0   1  12      740.85      730.79     10.51 o
   1   1  12      150.23      153.19      6.51 o
   2   1  12      198.93      209.58      6.63 o
   3   1  12        0.30        0.39      3.57 o
   4   1  12       99.94      104.78      4.74 o
   5   1  12      119.04      126.84      5.14 o
   6   1  12        9.47       13.72      4.84 o
   7   1  12       26.89       25.80      6.65 o
 -18   2  12       86.03       77.71     11.78 o
 -17   2  12       28.92       20.40      4.75 o
 -16   2  12      483.21      532.64     10.65 o
 -15   2  12      153.46      150.66      5.20 o
 -14   2  12      307.15      321.77      6.57 o
 -13   2  12      290.79      271.66      6.76 o
 -12   2  12       65.21       50.66      3.54 o
 -11   2  12      711.31      709.11     10.16 o
 -10   2  12       12.46        5.63      2.99 o
  -9   2  12      910.08      916.54     11.91 o
  -8   2  12       38.88       36.85      3.21 o
  -7   2  12     1069.87     1074.57     13.35 o
  -6   2  12      344.25      349.37      7.04 o
  -5   2  12       78.61       73.12      4.50 o
  -4   2  12      275.61      281.68      5.71 o
  -3   2  12      684.74      745.75      9.28 o
  -2   2  12     1077.08     1031.65     11.67 o
  -1   2  12      260.57      268.78      6.60 o
   0   2  12       50.10       50.39      3.79 o
   1   2  12      215.53      220.85      6.60 o
   2   2  12       29.55       21.58      4.39 o
   3   2  12      181.28      196.30      9.20 o
   4   2  12       32.18       35.65      4.19 o
   5   2  12      131.15      117.27      5.92 o
   6   2  12       81.75       86.65      5.87 o
   7   2  12        2.77       -0.59      6.30 o
 -18   3  12        7.38        8.88      5.36 o
 -17   3  12       94.95       88.16      4.94 o
 -16   3  12       21.09       20.68      4.28 o
 -15   3  12      524.29      540.78      8.39 o
 -14   3  12       14.38       12.77      3.13 o
 -13   3  12       91.99       83.65      3.64 o
 -12   3  12       60.20       60.53      3.67 o
 -11   3  12       34.99       37.84      3.43 o
 -10   3  12     1133.31     1124.51     14.02 o
  -9   3  12        7.38       10.36      3.02 o
  -8   3  12      699.04      676.46     10.33 o
  -7   3  12      329.84      320.63      6.78 o
  -6   3  12       42.94       45.80      3.98 o
  -5   3  12      897.55      914.53     14.00 o
  -4   3  12        3.43        9.62      2.68 o
  -3   3  12     1026.37     1066.74     11.97 o
  -2   3  12       40.70       42.23      3.16 o
  -1   3  12       73.32       64.32      3.81 o
   0   3  12      157.41      146.16      4.99 o
   1   3  12        1.64       -3.35      3.37 o
   2   3  12      418.52      430.78     12.39 o
   3   3  12        0.04       -4.71      4.71 o
   4   3  12       93.60       93.33      7.29 o
   5   3  12        7.76       17.56      6.47 o
   6   3  12        9.58        5.20      6.75 o
 -17   4  12        0.81       -2.20      4.09 o
 -16   4  12       53.76       47.04      4.48 o
 -15   4  12        7.19        9.94      3.58 o
 -14   4  12      123.79      116.87      4.14 o
 -13   4  12       61.74       57.78      3.51 o
 -12   4  12      113.21      100.12      4.12 o
 -11   4  12       48.76       48.01      3.55 o
 -10   4  12       36.58       31.67      3.30 o
  -9   4  12      310.50      309.12      6.78 o
  -8   4  12      280.01      277.47      6.46 o
  -7   4  12       49.91       39.97      3.32 o
  -6   4  12      284.90      292.04      6.52 o
  -5   4  12      132.94      123.31      3.85 o
  -4   4  12      494.92      483.13      7.26 o
  -3   4  12        2.53       -0.21      2.88 o
  -2   4  12      422.40      374.23      6.66 o
  -1   4  12       80.14       73.50      3.99 o
   0   4  12      243.44      226.23      6.88 o
   1   4  12      373.07      366.66      8.04 o
   2   4  12        5.73        2.86      3.70 o
   3   4  12       59.36       62.85      5.15 o
   4   4  12       11.53        2.45      4.68 o
   5   4  12       39.48       43.79      7.24 o
   6   4  12        9.96        6.02      6.92 o
 -17   5  12       84.49       95.28      6.22 o
 -16   5  12       10.53        5.85      8.17 o
 -15   5  12       41.01       47.89      4.88 o
 -14   5  12      181.46      180.30     13.79 o
 -13   5  12       12.28        9.18      3.16 o
 -12   5  12      142.46      139.15      4.52 o
 -11   5  12      231.11      226.28      6.52 o
 -10   5  12      268.16      269.85      6.75 o
  -9   5  12      132.83      127.71      4.64 o
  -8   5  12      116.29       93.73      4.02 o
  -7   5  12      201.71      192.42      7.62 o
  -6   5  12      253.55      232.74      6.07 o
  -5   5  12      449.87      452.77      7.09 o
  -4   5  12       73.30       68.42      3.61 o
  -3   5  12      214.92      205.80      5.60 o
  -2   5  12       52.26       50.05      3.34 o
  -1   5  12       22.82       18.32      3.63 o
   0   5  12       68.68       63.57      4.20 o
   1   5  12       22.91       19.32      3.79 o
   2   5  12      112.04      105.09      5.66 o
   3   5  12        0.24        0.30      4.62 o
   4   5  12       64.98       56.90      5.54 o
   5   5  12        1.00        2.61      7.08 o
 -16   6  12       86.51       94.70      6.20 o
 -15   6  12       29.08       33.75      4.91 o
 -14   6  12       53.76       71.02      8.97 o
 -13   6  12       82.51       77.19      5.32 o
 -12   6  12        0.26        3.77      3.16 o
 -11   6  12       60.21       52.07      3.66 o
 -10   6  12        0.46        2.24      3.18 o
  -9   6  12      189.81      174.19     11.20 o
  -8   6  12       19.24       14.62      3.29 o
  -7   6  12       50.18       47.37      3.53 o
  -6   6  12       39.55       28.83      4.40 o
  -5   6  12       27.92       33.91      3.21 o
  -4   6  12        5.60        1.95      2.90 o
  -3   6  12        5.80        0.09      2.88 o
  -2   6  12       10.20        8.15      2.99 o
  -1   6  12       10.94        4.04      3.57 o
   0   6  12        9.14       13.35      3.76 o
   1   6  12        6.36       -0.59      4.31 o
   2   6  12        0.07        1.18      4.57 o
   3   6  12        0.31        1.85      4.77 o
   4   6  12        0.08        3.68      4.86 o
 -15   7  12        1.76        3.89      4.74 o
 -14   7  12        3.98        0.49      4.81 o
 -13   7  12        6.74        0.69      4.71 o
 -12   7  12        2.94       -3.10      4.69 o
 -11   7  12        5.63        6.86      4.03 o
 -10   7  12        1.48       -0.05      3.87 o
  -9   7  12       33.78       36.50      4.61 o
  -8   7  12       12.45       12.16      3.31 o
  -7   7  12       55.53       51.95      3.71 o
  -6   7  12       71.81       78.15      3.99 o
  -5   7  12       15.66        7.65      2.95 o
  -4   7  12        6.97        7.39      3.01 o
  -3   7  12       25.44       23.85      3.22 o
  -2   7  12       38.03       26.85      3.31 o
  -1   7  12        6.66        0.36      3.66 o
   0   7  12        0.27       -4.38      4.38 o
   1   7  12        0.41       -4.53      4.53 o
   2   7  12        0.43       11.17      4.92 o
   3   7  12        3.78        7.02      6.93 o
 -13   8  12        5.61        6.53      6.30 o
 -12   8  12        0.52        1.76      5.06 o
 -11   8  12       20.89       15.24      5.17 o
 -10   8  12        1.25       -1.84      4.15 o
  -9   8  12       10.32        7.61      4.14 o
  -8   8  12        2.27       -1.53      4.38 o
  -7   8  12       18.87       11.80      5.99 o
  -6   8  12       10.20       10.55      4.49 o
  -5   8  12        0.53        2.02      4.50 o
  -4   8  12        0.06       -4.30      4.36 o
  -3   8  12       12.68        8.93      3.20 o
  -2   8  12       13.82       17.06      3.69 o
  -1   8  12        7.57        9.36      4.55 o
   0   8  12        9.17        4.69      8.32 o
   1   8  12       17.75       12.38      6.89 o
 -10   9  12        7.61        6.20      5.32 o
  -9   9  12       14.00       11.77      4.48 o
  -8   9  12       19.18        8.82      4.46 o
  -7   9  12        8.85       16.30      4.77 o
  -6   9  12       24.51       22.98      4.83 o
  -5   9  12        2.30       -1.40      4.71 o
  -4   9  12        6.70       -2.42      8.17 o
  -3   9  12        1.81        1.19      8.79 o
  -2   9  12        4.04       -4.56      9.09 o
  -1   9  12        0.12        2.41      6.39 o
 -18   1  13        6.43        9.22      5.72 o
 -17   1  13       17.05       10.52      8.15 o
 -16   1  13        5.37        1.02      4.26 o
 -15   1  13        5.37       -1.26      3.59 o
 -14   1  13        0.22        1.00      3.47 o
 -13   1  13        1.55        3.58      3.39 o
 -12   1  13       40.86       38.79      3.65 o
 -11   1  13       96.87       77.92      3.90 o
 -10   1  13        7.67        6.06      3.15 o
  -9   1  13        0.84       -0.39      3.05 o
  -8   1  13      155.22      150.67      5.31 o
  -7   1  13      114.97      100.53      3.97 o
  -6   1  13        5.24        2.79      3.01 o
  -5   1  13        2.89        1.17      2.98 o
  -4   1  13      259.72      253.45      6.41 o
  -3   1  13       30.88       38.06      3.47 o
  -2   1  13      337.60      340.24      6.56 o
  -1   1  13        7.10        8.59      2.97 o
   0   1  13        4.94        3.41      3.48 o
   1   1  13      109.93      100.38      4.48 o
   2   1  13       11.23        3.54      3.79 o
   3   1  13        0.13       -4.23      4.23 o
   4   1  13        6.34        4.01      4.06 o
   5   1  13        2.14        0.71      5.00 o
   6   1  13        7.20        2.30      6.46 o
 -18   2  13        1.88       -0.79      5.53 o
 -17   2  13       30.44       29.95      4.71 o
 -16   2  13       33.61       38.92      4.63 o
 -15   2  13      120.86      121.79      4.78 o
 -14   2  13        0.45        0.40      3.15 o
 -13   2  13        2.21       -1.12      3.31 o
 -12   2  13        1.36        0.33      3.27 o
 -11   2  13       12.01       14.39      3.27 o
 -10   2  13        4.34        6.52      3.17 o
  -9   2  13       12.70       17.29      3.23 o
  -8   2  13      191.54      198.60      6.14 o
  -7   2  13       57.88       52.78      3.55 o
  -6   2  13       84.88       78.86      3.78 o
  -5   2  13        0.41        1.13      3.06 o
  -4   2  13        2.09        0.09      3.12 o
  -3   2  13      237.51      267.00      5.99 o
  -2   2  13       44.67       37.06      3.21 o
  -1   2  13        7.20       -2.17      3.04 o
   0   2  13        5.59       -2.01      3.47 o
   1   2  13        8.62        9.59      3.68 o
   2   2  13       71.45       69.92      4.41 o
   3   2  13        2.60        5.97      4.73 o
   4   2  13       12.96        8.77      6.12 o
   5   2  13        8.31        4.87      6.41 o
 -18   3  13       50.65       51.52      6.16 o
 -17   3  13        4.13       -1.02      4.35 o
 -16   3  13       97.10       93.92      5.29 o
 -15   3  13        1.19        0.42      3.71 o
 -14   3  13      178.92      179.17      5.73 o
 -13   3  13       23.36       22.65      3.60 o
 -12   3  13        0.73       -1.20      3.28 o
 -11   3  13       57.74       59.20      3.80 o
 -10   3  13       12.17       14.14      3.70 o
  -9   3  13      259.38      287.09      6.85 o
  -8   3  13       11.97       15.12      3.25 o
  -7   3  13        3.02       -3.04      3.04 o
  -6   3  13      180.79      193.73      7.20 o
  -5   3  13      122.91      117.84      5.37 o
  -4   3  13      207.73      248.38      6.53 o
  -3   3  13        5.99        7.68      2.95 o
  -2   3  13        2.09        8.87      3.02 o
  -1   3  13        0.85        5.54      4.18 o
   0   3  13       37.87       44.87      4.06 o
   1   3  13       34.09       37.86      4.04 o
   2   3  13       77.32       63.56      4.44 o
   3   3  13       41.93       36.47      5.00 o
   4   3  13       11.67        3.00      6.38 o
   5   3  13       11.22       21.38      7.00 o
 -17   4  13       54.56       54.46      4.93 o
 -16   4  13        0.45        3.91      4.18 o
 -15   4  13      106.30      109.55      4.70 o
 -14   4  13       27.52       28.60      3.83 o
 -13   4  13      126.11      118.80      4.17 o
 -12   4  13       95.30       91.05      4.24 o
 -11   4  13       91.62       93.07      6.13 o
 -10   4  13      346.75      366.71      8.53 o
  -9   4  13       18.32       18.59      3.44 o
  -8   4  13      394.76      417.25      8.20 o
  -7   4  13       73.65       80.06      3.92 o
  -6   4  13      499.92      502.32      8.73 o
  -5   4  13      173.88      193.41      5.57 o
  -4   4  13      148.00      143.06      4.33 o
  -3   4  13      260.45      282.65      6.37 o
  -2   4  13        0.07       -3.01      3.01 o
  -1   4  13      390.08      411.32     11.00 o
   0   4  13        5.92       11.14      3.80 o
   1   4  13       73.00       60.70      4.40 o
   2   4  13       28.94       28.36      6.28 o
   3   4  13        0.65       -1.90      4.96 o
   4   4  13       57.74       64.95      7.69 o
   5   4  13        8.12        9.05      7.36 o
 -16   5  13        4.65        2.74      8.00 o
 -15   5  13        0.61        0.04      4.74 o
 -14   5  13      135.66      136.98      6.23 o
 -13   5  13       14.26       12.81      4.18 o
 -12   5  13      217.69      223.05      6.83 o
 -11   5  13      107.07       99.74      4.30 o
 -10   5  13        1.58       -3.28      3.28 o
  -9   5  13      292.83      325.93     10.62 o
  -8   5  13       20.77       18.25      3.50 o
  -7   5  13      424.30      437.99      8.29 o
  -6   5  13      128.29      150.88      5.25 o
  -5   5  13      220.57      205.50      5.56 o
  -4   5  13      295.18      294.05      6.48 o
  -3   5  13       12.66       12.12      3.16 o
  -2   5  13      312.65      336.37      6.96 o
  -1   5  13        2.92        6.59      3.75 o
   0   5  13      105.24      102.74      4.79 o
   1   5  13       49.29       66.14      5.24 o
   2   5  13       31.75       26.07      4.97 o
   3   5  13       30.62       28.13      7.11 o
   4   5  13        6.12        2.40      7.25 o
 -15   6  13       25.63       25.03      5.19 o
 -14   6  13        0.89        0.87      4.84 o
 -13   6  13      172.60      161.10      6.74 o
 -12   6  13       29.41       21.94      4.94 o
 -11   6  13      151.96      164.62      8.94 o
 -10   6  13       16.69       17.99      3.54 o
  -9   6  13        5.38        2.02      3.38 o
  -8   6  13      246.76      295.52     10.52 o
  -7   6  13       21.99       29.95      3.64 o
  -6   6  13      211.41      209.51      5.61 o
  -5   6  13       42.51       44.07      3.65 o
  -4   6  13        8.44       10.25      3.14 o
  -3   6  13      237.62      273.50      6.59 o
  -2   6  13        0.13       -2.13      3.16 o
  -1   6  13      255.23      267.51      7.69 o
   0   6  13       16.34       24.78      4.93 o
   1   6  13       59.80       49.42      5.20 o
   2   6  13       10.32        8.70      7.67 o
   3   6  13        8.24        5.95      7.06 o
 -14   7  13       54.95       58.26     10.46 o
 -13   7  13       18.72       19.32      5.95 o
 -12   7  13      105.51       99.28      6.05 o
 -11   7  13      234.37      264.32      9.66 o
 -10   7  13       83.44       63.50      5.21 o
  -9   7  13       70.03       84.49      6.28 o
  -8   7  13       64.16       58.58      4.14 o
  -7   7  13       73.87       80.22      4.54 o
  -6   7  13      135.36      146.81      6.14 o
  -5   7  13      103.11       95.85      3.92 o
  -4   7  13       69.38       73.30      3.81 o
  -3   7  13       50.08       50.14      3.63 o
  -2   7  13       50.24       60.79      3.82 o
  -1   7  13        1.84       -3.43      4.49 o
   0   7  13       46.15       47.48      5.22 o
   1   7  13       21.77       17.14      5.13 o
 -12   8  13      114.37      116.94      7.08 o
 -11   8  13       10.70       20.55      5.52 o
 -10   8  13      214.62      224.22      9.56 o
  -9   8  13       50.34       44.45      5.15 o
  -8   8  13      155.11      155.64      6.38 o
  -7   8  13       19.61       12.99      4.90 o
  -6   8  13       34.53       36.35      5.07 o
  -5   8  13       30.35       25.99      4.96 o
  -4   8  13        3.40        2.09      4.78 o
  -3   8  13       55.73       63.72      5.28 o
  -2   8  13        1.69        2.33      4.63 o
  -1   8  13       33.49       43.30      5.22 o
  -8   9  13        0.41       -4.04      6.37 o
  -7   9  13       42.44       37.42      5.28 o
  -6   9  13       10.92        7.31      9.34 o
  -5   9  13       59.45       59.15     11.13 o
  -4   9  13       45.83       57.27     10.36 o
 -18   0  14        0.29       -3.83      8.41 o
 -17   0  14      108.56      110.08     10.12 o
 -16   0  14      249.61      272.58     15.60 o
 -15   0  14      161.46      158.74      8.04 o
 -14   0  14      437.39      434.73     12.49 o
 -13   0  14      311.86      299.58     10.88 o
 -12   0  14      730.75      739.99     15.64 o
 -11   0  14       39.68       28.44      5.09 o
 -10   0  14      188.50      191.69     11.86 o
  -9   0  14        2.33        0.33      5.19 o
  -8   0  14      389.28      370.84     16.33 o
  -7   0  14       22.21       23.19      5.76 o
  -6   0  14      995.29      984.80     18.39 o
  -5   0  14       18.96       16.24      4.73 o
  -4   0  14       71.90       54.95     11.12 o
  -3   0  14        3.92       -5.35      5.35 o
  -2   0  14     1077.02     1159.84     21.18 o
  -1   0  14      234.07      207.06     11.35 o
   0   0  14      276.13      288.33      8.76 o
   1   0  14        0.11        0.66      5.52 o
   2   0  14       10.40        3.69      5.77 o
   3   0  14       85.53       83.59      7.18 o
   4   0  14       22.92       32.48      7.61 o
 -18   1  14      130.19      151.90      8.03 o
 -17   1  14        0.30        3.07      5.87 o
 -16   1  14       32.89       40.29      6.15 o
 -15   1  14      180.05      167.07      5.68 o
 -14   1  14       96.10       86.58      4.51 o
 -13   1  14      347.76      376.05      8.03 o
 -12   1  14       10.94        2.75      3.43 o
 -11   1  14      549.40      566.86      9.65 o
 -10   1  14       25.14       23.05      3.50 o
  -9   1  14      602.78      578.94      9.36 o
  -8   1  14      202.95      221.91      7.78 o
  -7   1  14       37.48       33.15      3.58 o
  -6   1  14      174.61      181.29      5.91 o
  -5   1  14      172.40      184.85      6.38 o
  -4   1  14      158.76      161.66      8.04 o
  -3   1  14        6.27       13.81      3.44 o
  -2   1  14      171.44      153.66      4.87 o
  -1   1  14       65.22       62.04      3.70 o
   0   1  14        2.02       -3.23      3.23 o
   1   1  14       86.62       84.45      4.68 o
   2   1  14        0.35       -4.86      4.86 o
   3   1  14      148.96      131.78      5.38 o
   4   1  14       12.65        8.26      5.34 o
 -18   2  14        1.49        2.41      5.85 o
 -17   2  14      261.31      273.67     12.80 o
 -16   2  14       16.85       19.84      4.67 o
 -15   2  14       36.49       45.43      4.84 o
 -14   2  14       30.33       36.35      4.02 o
 -13   2  14       11.52        1.76      3.61 o
 -12   2  14      383.95      394.86      8.16 o
 -11   2  14       41.03       40.22      3.79 o
 -10   2  14      382.24      390.37      7.91 o
  -9   2  14      358.30      382.11      7.81 o
  -8   2  14      389.61      383.64      7.88 o
  -7   2  14      835.55      839.44     11.71 o
  -6   2  14       11.51       13.42      3.43 o
  -5   2  14      963.09      998.47     13.32 o
  -4   2  14       94.00      111.64      5.09 o
  -3   2  14      462.34      436.53      7.44 o
  -2   2  14      112.25      123.14      4.24 o
  -1   2  14      199.25      164.72      7.19 o
   0   2  14      162.27      152.93      5.29 o
   1   2  14       27.62       26.21      4.16 o
   2   2  14      143.44      142.16      6.45 o
   3   2  14        0.33       -1.67      7.74 o
   4   2  14       17.51       20.84      7.09 o
 -17   3  14       10.93        7.45      5.93 o
 -16   3  14      220.72      220.47     11.98 o
 -15   3  14       48.74       46.22      4.28 o
 -14   3  14       16.02       15.09      4.28 o
 -13   3  14      142.61      137.30      4.90 o
 -12   3  14       15.37        4.26      3.53 o
 -11   3  14      460.37      486.50      8.89 o
 -10   3  14       50.57       58.37      5.46 o
  -9   3  14      219.96      211.09      6.65 o
  -8   3  14      494.49      489.79      8.84 o
  -7   3  14       29.29       20.88      3.55 o
  -6   3  14      598.24      602.58      9.78 o
  -5   3  14       15.08        5.70      3.47 o
  -4   3  14     1080.61     1094.01     12.75 o
  -3   3  14       70.68       82.41      3.85 o
  -2   3  14      257.16      241.45      6.50 o
  -1   3  14      236.26      246.65      6.66 o
   0   3  14       11.78       13.68      4.01 o
   1   3  14      183.71      174.64      6.00 o
   2   3  14        0.33       -3.24      5.02 o
   3   3  14       45.08       50.15      7.36 o
   4   3  14        5.66        4.90      6.89 o
 -16   4  14       16.59       14.42      4.55 o
 -15   4  14      212.03      210.49      6.67 o
 -14   4  14       86.08       85.37      4.59 o
 -13   4  14       40.14       31.20      4.44 o
 -12   4  14      138.18      133.69      4.87 o
 -11   4  14        1.71       -1.01      3.50 o
 -10   4  14      327.12      311.36      7.58 o
  -9   4  14      215.08      230.27      6.94 o
  -8   4  14       54.05       38.83      3.86 o
  -7   4  14      170.12      169.15      7.05 o
  -6   4  14       13.68       13.59      3.58 o
  -5   4  14      353.06      377.79      7.13 o
  -4   4  14        0.55        2.32      3.16 o
  -3   4  14       55.61       50.45      3.67 o
  -2   4  14       36.14       34.61      3.54 o
  -1   4  14       43.99       42.28      3.68 o
   0   4  14       42.75       37.68      4.25 o
   1   4  14        0.10       -1.64      4.10 o
   2   4  14       63.17       69.71      7.34 o
   3   4  14        2.23       -1.83      6.70 o
 -16   5  14       32.21       29.53      6.25 o
 -15   5  14       42.00       49.45      5.57 o
 -14   5  14       93.51       86.63      7.12 o
 -13   5  14       15.83       13.55      4.28 o
 -12   5  14       27.90       23.94      4.34 o
 -11   5  14       19.94       13.82      4.71 o
 -10   5  14        0.56       -3.44      3.44 o
  -9   5  14      143.53      128.41      6.79 o
  -8   5  14       99.08      107.14      4.57 o
  -7   5  14       46.71       44.76      3.88 o
  -6   5  14       78.08       80.79      4.31 o
  -5   5  14       27.69       22.30      3.27 o
  -4   5  14      139.92      133.27      4.58 o
  -3   5  14        2.14       -0.44      3.29 o
  -2   5  14       46.64       44.35      4.12 o
  -1   5  14       16.30       17.27      3.54 o
   0   5  14        6.97        3.69      4.09 o
   1   5  14       17.51       10.94      6.80 o
   2   5  14        5.58        2.48      6.89 o
 -15   6  14        0.39        5.15      7.21 o
 -14   6  14        4.03        5.04      6.88 o
 -13   6  14       14.15        7.29      5.25 o
 -12   6  14        0.44       -5.61      5.61 o
 -11   6  14       33.22       31.38      4.43 o
 -10   6  14        6.27        6.94      3.70 o
  -9   6  14       43.02       35.66      4.04 o
  -8   6  14        9.24       11.07      3.69 o
  -7   6  14        2.68        4.46      3.65 o
  -6   6  14       47.98       44.16      3.55 o
  -5   6  14        8.13       11.14      3.32 o
  -4   6  14        0.12       -3.26      3.26 o
  -3   6  14        0.63       -3.25      3.25 o
  -2   6  14        6.02        5.19      3.91 o
  -1   6  14       12.56        9.53      4.06 o
   0   6  14        6.17        7.76      5.68 o
   1   6  14        4.49        4.12      7.10 o
 -13   7  14       28.64       21.01      5.52 o
 -12   7  14        7.09        3.57      5.41 o
 -11   7  14       44.96       27.71      6.43 o
 -10   7  14       48.81       51.57      6.68 o
  -9   7  14       12.09        6.57      6.19 o
  -8   7  14        4.09       -4.36      4.75 o
  -7   7  14       13.52       12.24      3.85 o
  -6   7  14        1.94        8.93      3.75 o
  -5   7  14        7.41        2.92      3.70 o
  -4   7  14        2.59       -0.08      3.39 o
  -3   7  14        3.11        1.95      3.45 o
  -2   7  14        7.27        1.22      3.90 o
  -1   7  14        1.19        6.84      4.92 o
 -10   8  14        4.55        0.59      6.45 o
  -9   8  14        0.36       -5.16      6.50 o
  -8   8  14       24.88       11.87      6.49 o
  -7   8  14        0.64       -8.12      8.12 o
  -6   8  14        1.17       -1.19      4.87 o
  -5   8  14        0.32       -2.01      4.90 o
  -4   8  14        0.82        6.04      5.24 o
  -3   8  14        0.47        0.57      7.31 o
 -17   1  15       17.13        6.49      6.25 o
 -16   1  15       21.51       14.42      6.25 o
 -15   1  15       26.03       14.46      5.84 o
 -14   1  15        5.31        3.69      4.47 o
 -13   1  15        8.84        5.01      3.75 o
 -12   1  15        2.00       -0.36      3.65 o
 -11   1  15        1.31       -0.64      3.60 o
 -10   1  15        0.46        1.23      3.51 o
  -9   1  15        0.88        1.85      3.50 o
  -8   1  15       44.51       39.69      4.57 o
  -7   1  15       25.99       15.92      3.65 o
  -6   1  15        0.88       -3.71      3.71 o
  -5   1  15       59.13       55.86      4.05 o
  -4   1  15        5.17        4.75      3.59 o
  -3   1  15       87.38       82.77      4.46 o
  -2   1  15       21.45       23.45      3.90 o
  -1   1  15        0.14        1.76      3.47 o
   0   1  15        0.07       -4.33      4.91 o
   1   1  15        1.05        7.68      5.17 o
   2   1  15        0.27        0.25      5.27 o
   3   1  15        3.39       -2.31      6.57 o
 -17   2  15        3.47        4.03      6.25 o
 -16   2  15       79.80       77.52      6.90 o
 -15   2  15        3.14       -0.13      4.53 o
 -14   2  15       28.90       22.53      4.65 o
 -13   2  15       13.48        7.29      3.94 o
 -12   2  15       18.52       22.18      3.86 o
 -11   2  15       30.51       33.88      3.93 o
 -10   2  15       32.85       32.03      3.85 o
  -9   2  15        6.72       12.93      3.70 o
  -8   2  15        7.67        6.94      3.61 o
  -7   2  15        0.98       -0.28      3.53 o
  -6   2  15        2.65        0.16      4.57 o
  -5   2  15      217.55      204.09      6.62 o
  -4   2  15        3.71       -0.71      3.59 o
  -3   2  15       40.40       36.94      4.03 o
  -2   2  15        0.56        0.42      3.34 o
  -1   2  15       15.27       22.49      4.31 o
   0   2  15      119.85      100.84      6.16 o
   1   2  15       49.45       50.72      5.68 o
   2   2  15       18.19        8.63      5.52 o
   3   2  15        3.22       -1.86      9.38 o
 -16   3  15        2.12        4.87      5.98 o
 -15   3  15       24.29       30.16      4.90 o
 -14   3  15        9.78        5.13      4.41 o
 -13   3  15        7.93       14.28      4.40 o
 -12   3  15       19.20       25.93      3.94 o
 -11   3  15       96.19       96.61      4.61 o
 -10   3  15      163.68      193.94      9.70 o
  -9   3  15        1.27        0.89      3.58 o
  -8   3  15       60.95       62.54      4.80 o
  -7   3  15       48.74       51.83      4.11 o
  -6   3  15       22.74       17.64      3.80 o
  -5   3  15       75.71       84.77      4.97 o
  -4   3  15        1.27       -3.67      3.67 o
  -3   3  15        7.62       11.94      3.43 o
  -2   3  15        0.25        0.02      3.40 o
  -1   3  15        5.40       -4.85      4.85 o
   0   3  15        2.48        2.70      5.19 o
   1   3  15        0.12        2.39      5.30 o
   2   3  15       59.94       55.86      7.50 o
 -16   4  15       50.11       59.99      7.09 o
 -15   4  15       11.12       25.38      4.35 o
 -14   4  15      116.58      120.88      6.75 o
 -13   4  15       12.94       17.32      4.48 o
 -12   4  15       13.69       15.09      4.40 o
 -11   4  15       38.09       50.95      4.82 o
 -10   4  15        2.43        0.34      3.68 o
  -9   4  15       81.80       95.42      4.58 o
  -8   4  15       36.52       48.76      4.10 o
  -7   4  15      184.84      207.07      7.14 o
  -6   4  15       39.15       43.39      4.09 o
  -5   4  15       70.53       64.69      4.38 o
  -4   4  15      105.15      112.17      4.36 o
  -3   4  15       10.88       10.29      3.50 o
  -2   4  15      114.13      121.26      4.59 o
  -1   4  15        1.92        2.09      5.07 o
   0   4  15       18.92       15.95      5.30 o
   1   4  15        7.84       23.98      8.65 o
 -15   5  15       99.83       94.32      9.66 o
 -14   5  15       26.06       34.26      8.96 o
 -13   5  15      135.95      128.51      5.86 o
 -12   5  15       41.66       42.69      4.85 o
 -11   5  15        0.28        1.52      5.90 o
 -10   5  15      127.34      132.02      5.78 o
  -9   5  15       74.67       74.99      4.47 o
  -8   5  15      178.98      201.54      7.73 o
  -7   5  15       33.24       43.99      4.26 o
  -6   5  15       51.22       40.07      4.97 o
  -5   5  15      158.53      167.85      8.35 o
  -4   5  15       17.10       23.47      3.62 o
  -3   5  15      135.15      152.62      6.47 o
  -2   5  15        0.29        2.31      5.13 o
  -1   5  15       59.53       54.41      5.74 o
   0   5  15       12.41        5.25      6.74 o
 -13   6  15       32.37       34.04      5.76 o
 -12   6  15       21.49       23.31     10.57 o
 -11   6  15      223.59      229.15     10.52 o
 -10   6  15        5.59        0.78      4.42 o
  -9   6  15      187.85      207.74     18.40 o
  -8   6  15        4.98        5.70      5.18 o
  -7   6  15      147.91      148.79      6.46 o
  -6   6  15       68.38       73.18      4.52 o
  -5   6  15       10.54       10.87      3.54 o
  -4   6  15       54.60       53.36      5.88 o
  -3   6  15        0.05        4.30      5.12 o
  -2   6  15       76.69       86.48      6.17 o
  -1   6  15       14.13       10.26      6.91 o
 -11   7  15       50.38       61.27      7.29 o
 -10   7  15       42.33       47.71      7.07 o
  -9   7  15       11.49        7.52      6.66 o
  -8   7  15       88.80       85.67      7.69 o
  -7   7  15        8.54        1.39      6.43 o
  -6   7  15       26.31       17.52      4.97 o
  -5   7  15       66.61       84.42      5.65 o
  -4   7  15        4.70        1.41      4.41 o
  -3   7  15       84.64       89.34      7.72 o
 -16   0  16       39.24       42.13      9.96 o
 -15   0  16      120.48      119.35     10.92 o
 -14   0  16       44.09       31.29      9.19 o
 -13   0  16      102.06      107.46     10.09 o
 -12   0  16       66.55       66.16      6.35 o
 -11   0  16      181.73      171.79     23.55 o
 -10   0  16      188.52      196.22      9.09 o
  -9   0  16      178.18      158.85      7.61 o
  -8   0  16      313.73      365.63     12.16 o
  -7   0  16       45.44       29.67      5.69 o
  -6   0  16      266.58      268.65     11.19 o
  -5   0  16      143.95      165.15      8.06 o
  -4   0  16      330.72      337.44     11.77 o
  -3   0  16       60.11       73.04     10.21 o
  -2   0  16      255.66      201.77     12.79 o
  -1   0  16       87.87       93.24     10.90 o
   0   0  16       47.33       40.26     10.32 o
   1   0  16      127.57      147.54     12.38 o
 -16   1  16       69.09       59.98      7.05 o
 -15   1  16       13.21       14.23      6.21 o
 -14   1  16      142.01      130.97      8.07 o
 -13   1  16        5.51       -1.00      4.64 o
 -12   1  16      241.78      247.01      8.92 o
 -11   1  16       34.87       44.42      4.26 o
 -10   1  16      212.93      208.80      7.37 o
  -9   1  16       94.72       97.74      4.73 o
  -8   1  16      189.17      167.12      8.72 o
  -7   1  16      337.40      364.37      8.39 o
  -6   1  16        0.22       -0.69      3.79 o
  -5   1  16      132.08      128.53      5.10 o
  -4   1  16      138.40      161.37     11.31 o
  -3   1  16      223.57      225.53     11.57 o
  -2   1  16      251.23      278.68     12.26 o
  -1   1  16       49.30       36.92      7.02 o
   0   1  16       56.71       58.65      7.29 o
   1   1  16        2.69        2.28      9.82 o
 -16   2  16       61.27       69.11      7.33 o
 -15   2  16      104.30       98.02     11.67 o
 -14   2  16       74.31       66.79      7.00 o
 -13   2  16      244.15      243.15      9.10 o
 -12   2  16       25.04       22.95      4.74 o
 -11   2  16      373.26      378.34      9.87 o
 -10   2  16       12.16       12.40      3.95 o
  -9   2  16       90.45       78.40      4.54 o
  -8   2  16       73.47       68.15      4.46 o
  -7   2  16       13.20        9.90      3.85 o
  -6   2  16       86.07       90.43      4.69 o
  -5   2  16       43.33       34.88      6.15 o
  -4   2  16       96.02       97.31      5.69 o
  -3   2  16        0.61        1.80      6.40 o
  -2   2  16        0.80       -3.74      6.31 o
  -1   2  16      157.17      157.47      7.00 o
   0   2  16        4.67        7.85      5.54 o
   1   2  16       46.65       53.69      6.09 o
 -16   3  16        1.91        3.85      6.46 o
 -15   3  16       11.19       14.89      9.97 o
 -14   3  16      125.04      125.17      7.79 o
 -13   3  16        0.08       -0.14      5.13 o
 -12   3  16      187.36      182.04      7.18 o
 -11   3  16        4.15        5.93      4.83 o
 -10   3  16      165.90      150.46      7.66 o
  -9   3  16       55.08       47.48      4.93 o
  -8   3  16       18.32       11.20      3.94 o
  -7   3  16      153.15      143.20      5.31 o
  -6   3  16       11.97       14.44      4.06 o
  -5   3  16       91.10       96.12      5.72 o
  -4   3  16        0.80       -3.39      6.23 o
  -3   3  16       22.56       14.77      5.32 o
  -2   3  16        6.21        0.05      5.22 o
  -1   3  16        1.08        0.00      5.41 o
   0   3  16        9.62       13.05      5.65 o
 -15   4  16       37.07       33.48      5.86 o
 -14   4  16        0.68       -1.00      6.14 o
 -13   4  16        2.96       -0.32      4.65 o
 -12   4  16       14.77       10.28      8.64 o
 -11   4  16       37.46       33.38      4.92 o
 -10   4  16       71.10       70.90      5.26 o
  -9   4  16       16.75       10.07      6.26 o
  -8   4  16      207.06      185.87      9.21 o
  -7   4  16       22.52       14.68      4.73 o
  -6   4  16      144.92      130.93      6.05 o
  -5   4  16        0.43        0.50      4.97 o
  -4   4  16       95.16       80.87      5.91 o
  -3   4  16       65.29       63.06      5.84 o
  -2   4  16        1.00        5.66      5.32 o
  -1   4  16       20.60       19.34      5.67 o
 -14   5  16       19.57       11.83      6.62 o
 -13   5  16        0.27       -0.37      4.67 o
 -12   5  16       21.08       14.83      5.48 o
 -11   5  16        3.23        4.47      4.59 o
 -10   5  16       94.53       97.18      5.71 o
  -9   5  16       23.75       22.46      4.81 o
  -8   5  16        1.53        0.70      4.59 o
  -7   5  16       19.07       13.73      4.74 o
  -6   5  16       16.09       14.21      4.76 o
  -5   5  16       52.17       37.39      7.18 o
  -4   5  16        3.34        5.66      5.27 o
  -3   5  16       57.28       52.91      5.88 o
  -2   5  16       18.82       19.56      5.62 o
 -12   6  16       45.45       41.25      8.92 o
 -11   6  16       42.04       35.59      6.98 o
 -10   6  16        4.44       -0.05      6.77 o
  -9   6  16       21.76       24.09      8.31 o
  -8   6  16       30.64       35.79      5.18 o
  -7   6  16        7.37        4.87      4.76 o
  -6   6  16       15.02        8.78      4.96 o
  -5   6  16        4.33       -2.97      5.18 o
  -4   6  16       27.66       28.99      5.74 o
 -15   1  17       14.00       10.38      6.70 o
 -14   1  17        1.96       -6.28      6.28 o
 -13   1  17        0.09       -1.87      6.61 o
 -12   1  17        0.28        2.41      6.36 o
 -11   1  17        6.67       15.55      6.49 o
 -10   1  17       11.12        9.90      6.32 o
  -9   1  17       11.51       15.69      6.36 o
  -8   1  17       13.23       16.48      6.43 o
  -7   1  17        2.70        8.06      6.36 o
  -6   1  17       36.07       33.65      6.87 o
  -5   1  17       46.02       41.78      7.06 o
  -4   1  17        8.67       13.31     10.75 o
  -3   1  17        0.05       -4.79      6.72 o
  -2   1  17        2.59       -4.68      7.29 o
  -1   1  17        4.42       10.89      7.22 o
 -15   2  17       15.48       12.08      6.92 o
 -14   2  17        2.45       -5.00      6.48 o
 -13   2  17        8.21        4.18      6.55 o
 -12   2  17        1.10       -1.30      6.47 o
 -11   2  17        6.32       -2.78      6.21 o
 -10   2  17       28.81       22.66      6.63 o
  -9   2  17       10.50       10.77      7.01 o
  -8   2  17        8.58        3.77      6.41 o
  -7   2  17       47.58       50.75     11.26 o
  -6   2  17       23.23       17.74      6.64 o
  -5   2  17       91.94      105.36      7.89 o
  -4   2  17        0.76       -0.53      6.74 o
  -3   2  17       27.01       33.72      7.12 o
  -2   2  17        0.27       -6.76      6.76 o
  -1   2  17       12.31       15.35      7.41 o
 -14   3  17       20.78       13.09      6.81 o
 -13   3  17       34.71       33.49      7.07 o
 -12   3  17       22.03       12.56      6.72 o
 -11   3  17        6.64        4.99      6.30 o
 -10   3  17        8.87        7.68      6.40 o
  -9   3  17        9.92        9.94      6.51 o
  -8   3  17       95.56      110.76      7.83 o
  -7   3  17       63.42       47.49      7.10 o
  -6   3  17       20.06       23.84      9.24 o
  -5   3  17       33.88       27.63      7.32 o
  -4   3  17       92.83       92.94      7.94 o
  -3   3  17        5.26        0.51     21.88 o
  -2   3  17       40.26       47.37      8.94 o
 -13   4  17       23.71       21.60      6.95 o
 -12   4  17        8.65        5.25      6.56 o
 -11   4  17        0.29       -0.07      9.46 o
 -10   4  17      104.16      106.97      9.31 o
  -9   4  17       20.67       30.70     11.01 o
  -8   4  17       28.30       22.96      6.78 o
  -7   4  17        0.88        0.63      6.62 o
  -6   4  17        7.10       -1.09      6.85 o
  -5   4  17        2.81        5.57      6.89 o
  -4   4  17       10.35        3.56      6.87 o
  -3   4  17        1.28       -3.43      5.53 o
 -11   5  17      115.73      117.27      8.29 o
 -10   5  17       10.60       11.56      6.87 o
  -9   5  17       72.84       67.74      7.67 o
  -8   5  17        4.05       -6.83      6.83 o
  -7   5  17       30.21       39.64      8.15 o
  -6   5  17       10.56       11.02      7.11 o
  -5   5  17        7.32        3.16      7.16 o
 -14   0  18       42.56       29.33     10.06 o
 -13   0  18       68.35       64.75     10.93 o
 -12   0  18      130.08      116.85     11.86 o
 -11   0  18        3.24        2.61      9.43 o
 -10   0  18      192.57      173.08     12.84 o
  -9   0  18       58.81       62.99     10.70 o
  -8   0  18       54.96       47.49     10.45 o
  -7   0  18       66.61       47.89     10.48 o
  -6   0  18       20.98       12.77      9.93 o
  -5   0  18       30.96       28.21     10.33 o
  -4   0  18       40.68       63.44     11.16 o
 -14   1  18        3.25       -1.74      6.88 o
 -13   1  18      136.06      130.55      8.58 o
 -12   1  18       40.56       41.28      7.28 o
 -11   1  18      103.28      108.12      9.08 o
 -10   1  18       50.21       61.51      7.68 o
  -9   1  18       68.74       49.17      7.32 o
  -8   1  18       68.45       65.32      7.62 o
  -7   1  18        0.21        0.08      6.79 o
  -6   1  18      117.72      116.51     13.86 o
  -5   1  18       37.61       38.63      7.59 o
  -4   1  18       67.57       62.19      8.00 o
 -13   2  18        0.58       -3.72      7.09 o
 -12   2  18       37.90       31.16      7.11 o
 -11   2  18       52.42       59.17      7.59 o
 -10   2  18        8.40        8.41      9.85 o
  -9   2  18      126.30      127.29      8.57 o
  -8   2  18        0.63       -3.92      6.84 o
  -7   2  18      160.16      163.75      9.16 o
  -6   2  18        0.12        7.26      7.09 o
  -5   2  18       43.11       49.63      7.67 o
  -4   2  18       21.44       11.68      7.28 o
 -12   3  18        7.79        6.86      7.20 o
 -11   3  18       67.30       53.38      7.73 o
 -10   3  18       29.24       35.10      7.21 o
  -9   3  18       34.31       27.40      7.21 o
  -8   3  18       35.94       43.66      8.21 o
  -7   3  18       10.89        4.13      7.19 o
  -6   3  18       47.21       48.91      7.77 o
  -5   3  18        4.46       -5.35      7.16 o
 -10   4  18       77.82       70.77     11.00 o
  -9   4  18       12.94        9.95      7.00 o
  -8   4  18        0.32       -5.78      7.03 o
  -9   1  19       24.37       23.48      7.52 o
 
